# Supplementary material for: Ex vivo microRNA and gene expression profiling of human Tr1‐like cells suggests a role for miR‐92a and ‐125a in the regulation of EOMES and IL‐10R
Source: Eur J Immunol. 2021 Sep 28;51(12):3243–6. doi: 10.1002/eji.202149315 (PMC9293355; doi:10.1002/eji.202149315)
Supplement: Supplementary file 2 — Supporting Information [file EJI-51-3243-s001.xlsx]

## Sheet: Sheet 1
DEGs list after one-way ANOVA	mean_Th1.CM	std_Th1.CM	mean_Th1.EM	std_Th1.EM	mean.CTL	std.CTL	mean.Tr1	sts.Tr1	F_ratio	SS_groups	SS_error	Df_groups	Df_error	pval
ZZZ3	205.182	6.8441	151.615	9.45741	131.608	12.2416	141.464	3.35743	38.5862	0.940863	0.0894059	3	11	3.93807e-06
FASN	320.211	58.6524	152.763	19.4308	129.345	13.9862	145.41	3.95345	34.1762	4.06005	0.435591	3	11	7.18727e-06
BEX2	539.883	78.2244	365.974	83.2967	164.798	32.4458	291.59	35.448	32.9679	6.17541	0.686825	3	11	8.57895e-06
LOC642741	7062.06	497.459	6023.31	118.168	4116.25	511.095	5100.02	479.541	30.5631	1.34554	0.161425	3	11	1.2422e-05
LOC341315	741.968	144.654	476.388	51.9186	266.824	28.4238	342.671	98.6522	25.933	4.76631	0.673907	3	11	2.74106e-05
CCR7	2969.09	450.533	1111.99	346.076	598.049	168.845	1365.38	415.87	24.8686	11.1915	1.6501	3	11	3.34537e-05
FERMT3	187.029	15.614	246.943	21.0998	337.485	48.0286	283.958	16.1839	24.5054	1.51453	0.226615	3	11	3.58679e-05
LONP1	496.537	78.7381	319.92	13.003	265.799	30.7393	276.171	32.0641	23.3062	1.95311	0.307275	3	11	4.5437e-05
DNAJA4	249.894	22.3872	179.745	16.5761	154.014	12.9786	183.593	9.49897	23.2987	1.02256	0.160927	3	11	4.55057e-05
RPL18	10399.4	446.674	10043.8	463.53	7984.18	484.265	9403.06	399.832	23.248	0.34502	0.0544163	3	11	4.59728e-05
CRTC3	744.75	259.848	395.671	42.9816	263.119	7.26864	382.359	5.76472	22.4044	4.26645	0.69824	3	11	5.46576e-05
POLR1E	227.248	28.0931	175.896	11.3535	143.269	10.1799	155.415	9.79128	22.1017	0.972484	0.161335	3	11	5.82376e-05
DHRS3	395.593	58.3961	361.465	58.1365	141.727	36.2865	195.62	55.5353	22.0373	6.12907	1.01978	3	11	5.90338e-05
CTSC			157.902	14.1424	210.465	20.1952	182.426	13.3335	24.8688	1.22668	0.16442	3	10	5.9285e-05
PABPC1	4960.11	1171.6	3489.67	346.252	1907.57	217.772	2996.76	554.416	21.9696	3.80401	0.634877	3	11	5.98852e-05
PASK	830.432	266.484	324.258	48.9173	222.738	54.4134	588.531	92.9509	21.216	8.3248	1.43874	3	11	7.04185e-05
PIM1	1365.87	258.851	997.622	105.69	707.92	114.112	606.808	50.9686	20.9698	2.93105	0.512508	3	11	7.43241e-05
PGRMC2	317.026	19.3798	287.228	22.553	218.182	21.9463	236.49	1.70088	20.5914	0.720724	0.128338	3	11	8.08365e-05
ZNF329	255.866	23.5503	230.79	24.1802	143.998	24.6691	169.668	15.3786	20.1526	1.76945	0.321943	3	11	8.92518e-05
TACC3	342.18	66.2181	210.831	19.8833	174.477	14.4085	238.076	13.5239	20.0724	1.94012	0.354406	3	11	9.0901e-05
ITPRIPL2	118.439	2.75772	168.002	26.9619	285.322	64.3464	147.87	27.2136	19.4455	3.2996	0.622176	3	11	0.000105101
CAMLG	1363.97	87.8697	1113.56	114.648	793.65	126.959	847.428	69.4391	19.4329	1.53757	0.290113	3	11	0.000105412
ITPKB	362.545	51.426	190.66	15.7055	173.244	36.287	213.86	14.7595	19.4233	2.73269	0.51587	3	11	0.000105651
RNU6-15	498.036	50.7356	483.086	70.4527	1447.29	456.752	612.234	84.4681	18.9802	6.07815	1.1742	3	11	0.000117352
SLC7A6	236.185	11.023	162.383	18.7266	129.845	6.22766	199.962	41.8571	18.9589	1.62889	0.31503	3	11	0.000117953
IDH2	174.311	25.8817	183.63	13.4392	277.179	8.20596	206.659	17.7855	18.9472	1.10195	0.21325	3	11	0.000118282
DLST	227.139	17.8602	199.186	9.9738	163.672	16.3171	161.003	1.85611	18.8797	0.635837	0.123487	3	11	0.000120217
IL10RA	368.788	67.6708	499.305	45.5153	647.514	64.687	782.957	150.569	18.6268	2.40376	0.473178	3	11	0.000127794
CRY2	298.997	22.3034	242.061	38.2103	161.19	24.9415	172.13	21.4927	18.4291	2.04927	0.407724	3	11	0.000134112
GLTSCR2	5750.7	314.354	4711.38	562.585	3338.51	535.403	4559.24	157.865	18.3367	1.29875	0.259703	3	11	0.000137194
SF1	286.359	30.137	227.324	25.1203	187.743	3.25092	217.152	10.8917	18.2899	0.746873	0.149729	3	11	0.000138785
LOC221136	183.9	56.8487	113.68	10.7773	525.884	210.692	321.841	77.8101	17.9474	10.2585	2.09581	3	11	0.00015112
SFRS10	419.521	23.7084	363.108	18.3006	306.661	24.2782	327.794	22.5126	17.8863	0.456871	0.0936577	3	11	0.000153455
LOC100134273	499.076	67.092	365.962	10.9988	312.098	39.0094	307.056	26.1313	17.8603	1.1931	0.244941	3	11	0.000154462
CREB3L2	162.285	19.9253	286.791	20.5862	289.047	56.1434	237.057	19.2037	17.837	1.81362	0.372818	3	11	0.000155372
FOXO1	547.518	135.523	326.876	27.8232	221.247	38.4446	301.611	24.7929	17.6325	3.37481	0.701789	3	11	0.000163622
C12ORF43	131.6	10.3311	113.198	1.66648	103.192	4.40564	111.043	3.11081	17.3903	0.254255	0.0536085	3	11	0.000174073
ASAP1	247.308	7.94331	193.316	23.6452	174.011	12.7449	168.668	5.12867	17.3362	0.714357	0.151089	3	11	0.000176514
LOC644931	259.253	9.85355	219.109	14.4192	332.49	34.7704	282.188	34.0572	17.2793	0.73929	0.156877	3	11	0.000179126
MGC3020	387.204	98.2745	204.675	14.0086	170.523	30.9662	204.896	9.72222	17.1816	3.06108	0.653255	3	11	0.000183717
WDR73	199.74	13.2908	160.546	17.5548	132.256	10.956	153.329	7.11666	17.1455	0.725503	0.155153	3	11	0.00018545
RPS6KB1	384.642	30.6072	316.534	29.5508	227.826	43.069	228.652	19.8005	17.0657	1.59967	0.3437	3	11	0.000189344
TSHZ1	230.533	12.2735	298.941	17.7684	226.661	15.8026	238.927	15.0798	17.0349	0.411328	0.0885362	3	11	0.000190874
RNU6-1	495.342	92.9862	483.113	55.1171	1619.21	643.829	585.006	43.4973	16.6879	7.31935	1.60821	3	11	0.000209157
MTR	203.909	15.2476	170.69	10.0669	140.382	15.4231	151.66	5.91805	16.4787	0.649091	0.144429	3	11	0.000221174
SLC24A6	538.219	174.33	239.818	29.0466	230.16	25.2117	341.779	55.167	16.1318	3.60951	0.820421	3	11	0.000242957
FAM107B	810.988	135.444	588.695	101.71	406.611	42.8523	533.759	53.5287	16.0919	1.97767	0.450629	3	11	0.000245624
CCL5	693.129	356.618	4549.9	1834.4	5674.14	2570.75	4337.7	1509.57	16.0132	25.1738	5.76421	3	11	0.000250977
CLIC1	277.197	73.384	614.349	160.397	611.543	34.9915	531.41	51.798	16.0031	3.68463	0.844228	3	11	0.000251675
APOBEC3G	124.999	20.9872	300.492	21.0728	398.291	137.753	259.141	43.6817	15.9158	5.79388	1.33478	3	11	0.0002578
ZNF586	254.972	20.827	229.336	33.2263	159.538	21.5843	174.416	3.70811	15.8596	1.18543	0.274066	3	11	0.000261838
FASTKD5	236.304	7.4946	226.749	14.9296	195.693	21.2209	169.685	8.95602	15.8492	0.490767	0.113538	3	11	0.000262598
SGSM2	1256.51	128.396	895.295	134.526	660.235	110.754	763.885	60.2274	15.7007	1.90453	0.444774	3	11	0.000273661
MAL	1070.39	139.221	289.281	72.4128	180.231	71.8681	436.01	338.251	15.6847	14.8647	3.47496	3	11	0.000274883
RPL5	2383.79	166.867	1941.16	197.846	1381.34	232.321	1649.6	216.669	15.4914	1.37316	0.325013	3	11	0.00029021
EOMES	147.962	28.9163	619.277	157.743	561.117	291.183	683.311	199.212	15.4411	11.9233	2.83131	3	11	0.000294359
AIMP2	168.852	13.7148	172.188	6.81308	206.563	15.0147	221.034	8.90048	15.3977	0.398505	0.0948962	3	11	0.000297999
ADA	272.982	30.5381	404.974	58.7947	474.236	26.8839	447.229	82.1075	15.2905	1.50668	0.361302	3	11	0.000307219
HS.561747	201.519	23.6252	299.888	30.0562	349.051	55.1583	255.467	22.9845	15.2403	1.35647	0.326355	3	11	0.000311654
C12ORF57	1411.79	97.4525	988.278	105.365	812.753	130.709	942.682	121.001	15.1158	1.39206	0.337674	3	11	0.000322971
SLC15A4	147.186	21.9885	244.466	25.8707	512.062	183.805	194.479	41.7922	14.9464	6.39174	1.56803	3	11	0.000339165
CSDE1	148.599	9.6585	125.001	3.49638	120.07	5.9432	122.772	6.0496	14.8104	0.230946	0.0571761	3	11	0.000352867
CDR2	436.558	112.764	409.93	33.2417	228.811	6.12899	380.228	17.813	14.7586	2.06349	0.51266	3	11	0.000358259
H3F3B	1258.97	154.559	1202.26	225.207	893.483	153.428	628.206	34.4081	14.6526	2.12692	0.53224	3	11	0.00036959
SART1	129.181	5.55794	107.634	6.40944			104.682	3.89881	16.1073	0.217195	0.0449476	3	10	0.000371375
TBL1X	468.781	103.925	342.282	28.8832	233.699	29.0822	349.32	47.3971	14.5882	1.97855	0.497298	3	11	0.000376681
OSTF1	215.17	53.5033	349.131	72.145	514.411	92.3698	471.566	53.3771	14.5498	3.86476	0.973953	3	11	0.00038099
C19ORF53	534.382	35.7339	408.966	44.0302	334.779	53.7356	362.592	13.7206	14.4301	1.04265	0.264938	3	11	0.000394791
LOC729903	9124.25	727.408	9677.03	1547.4	5683.42	860.894	7936.86	707.412	14.3298	1.42722	0.365193	3	11	0.000406808
SFRS6	1882.46	383.861	1307.46	194.21	981.306	95.1474	1156.85	56.6476	14.306	1.80525	0.462692	3	11	0.000409725
POM121C	806.373	90.459	652.133	17.3673	559.538	49.984	662.735	24.1813	14.2182	0.552976	0.142605	3	11	0.000420693
ZC3H7A			247.223	23.7185	196.695	17.1083	216.461	7.4142	15.6019	0.860226	0.183787	3	10	0.000422712
LOC729692	124.201	0.776596	111.302	3.43498			107.321	1.96484	15.5821	0.0916483	0.0196054	3	10	0.000424881
LOC387882			355.354	140.673	580.317	120.131	241.719	49.1514	15.5486	7.27707	1.56007	3	10	0.000428603
ZNF317	247.22	25.9958	207.136	21.3952	172.414	9.91146	162.559	19.6735	14.0621	0.82379	0.214801	3	11	0.000441057
BAZ1A	356.526	104.253	210.189	10.3733	177.073	10.0459	205.692	9.26807	13.9849	2.10175	0.55105	3	11	0.000451557
C1ORF24	265.83	96.4533	644.026	80.7434	686.739	73.3899	485.286	142.194	13.975	5.10578	1.33962	3	11	0.000452932
ZNF101	313.569	52.9913	225.592	48.2333	133.273	11.1464	203.189	53.4008	13.8721	3.04936	0.806003	3	11	0.000467442
NKG7	239.439	141.962	1222.88	614.796	2732.83	1485.89	1127.69	217.126	13.8488	25.7024	6.80509	3	11	0.000470817
PELO	234.083	66.135	552.454	103.92	252.902	68.4266	209.517	13.1388	13.8356	4.69583	1.24447	3	11	0.000472726
RSL1D1	661.926	126.472	460.422	29.1722	351.937	61.3099	407.202	45.681	13.7456	1.77856	0.474436	3	11	0.000486059
NARG2	105.453	3.43725	97.114	1.903			97.369	1.20813	14.9991	0.0623119	0.0138479	3	10	0.000495518
TMEM66	6100.41	1114.28	4846.95	902.544	3189.76	207.603	4833.31	222.632	13.6764	1.75399	0.470249	3	11	0.000496603
PIK3IP1	2743.43	506.13	2097.51	489.754	943.516	445.94	1204.15	172.026	13.6578	6.32259	1.6974	3	11	0.000499474
GFI1	151.98	11.4999	235.33	10.4547	258.805	54.1039	161.351	27.4078	13.6443	1.65592	0.445002	3	11	0.000501592
ETFA	194.379	31.078	246.579	16.4275	332.72	49.0709	290.923	15.872	13.4617	1.32232	0.36017	3	11	0.00053108
KNTC1	159.807	14.2174	115.326	7.44945	130.858	11.6564	126.992	2.56227	13.438	0.460894	0.125759	3	11	0.000535071
FBXL11	999.961	125.581	824.428	110.804	516.049	88.7633	541.807	139.286	13.3753	2.54677	0.698167	3	11	0.000545765
MOGS	118.098	5.50469	114.329	5.1823			126.576	4.83977	14.5011	0.182614	0.0419768	3	10	0.000567241
ASXL1	182.733	13.8655	146.621	15.3491	128.599	10.0099	156.783	9.32347	13.0578	0.533279	0.149746	3	11	0.000603942
CD58	119.581	35.9688	213.287	21.1813	214.786	14.0886	200.903	18.3279	13.012	2.16481	0.610022	3	11	0.000612927
EEF2	3576.58	858.127	2438.54	482.711	1743.09	202.305	2107.61	158.893	12.8478	2.18365	0.623199	3	11	0.000646478
MOBKL1B			143.129	10.4691	168.789	6.70811	156.218	12.1247	13.9895	0.355387	0.0846793	3	10	0.000654308
LOC100131196	3731.2	375.362	3130.82	350.753	1914.94	346.448	2406.15	636.887	12.8106	2.19944	0.629527	3	11	0.000654366
LOC643870			136.1	5.61201			130.992	6.04874	15.4332	0.185185	0.0359975	3	9	0.000681634
PPP1R2	536.953	38.486	560.482	115.991	334.745	34.5882	396.207	41.1498	12.6599	1.45377	0.421052	3	11	0.00068754
MGC33556	279.076	33.1574	139.041	22.7402			137.464	45.6726	13.7909	3.0685	0.741675	3	10	0.000692381
S100A4	468.561	250.298	1448.36	575.122	2280.47	782.647	1467.11	170.693	12.5468	12.4556	3.64001	3	11	0.000713754
MAP3K14	136.078	9.83148	111.401	2.77812			112.159	4.15572	13.672	0.233376	0.0568989	3	10	0.00071644
C20ORF3	201.104	36.4003	259.721	46.6404	346.625	36.9382	332.42	23.4459	12.5137	1.56661	0.459038	3	11	0.000721657
ALOX5AP	507.187	186.455	1423.72	398.375	1966.86	539.141	1239.1	223.524	12.4337	8.77311	2.58717	3	11	0.000741153
RAPGEF6	625.062	271.39	259.788	7.39447	215.523	15.3171	312.024	91.3553	12.42	4.73654	1.39834	3	11	0.00074456
NGFRAP1	219.857	48.0458	121.245	2.94912	109.58	8.99374	173.018	53.0427	12.4067	2.38185	0.703932	3	11	0.000747879
C12ORF65	241.489	24.5086	180.653	25.9938	140.727	24.3592	171.593	4.60438	12.3668	1.26568	0.375266	3	11	0.00075795
NCK2	346.981	31.5459	252.278	45.0925			249.947	15.32	13.3181	1.31487	0.329095	3	10	0.000794214
ACBD6	136.019	8.75175	119.642	8.06466			106.417	6.76129	13.2829	0.287823	0.0722292	3	10	0.000802501
NOL11	407.053	94.5103	314.892	22.2689	229.549	17.0419	255.845	30.5124	12.1051	1.46295	0.443132	3	11	0.000828102
PLEK			974.419	331.881	1090.4	215.561	629.975	112.619	13.1693	11.7209	2.96671	3	10	0.000829916
SEPX1	150.674	32.7447	199.196	7.4412	247.757	38.7401	261.669	24.0699	12.0131	1.52286	0.464813	3	11	0.000854561
FOXP1	176.451	18.5758	145.104	9.78009	125.936	9.51069	139.717	8.06475	11.9165	0.4858	0.149479	3	11	0.000883421
GOLGA1	133.908	7.01537	115.508	3.49028			113.055	3.65657	12.9425	0.131134	0.0337736	3	10	0.000888113
GZMA	143.325	36.3162	900.64	478.793	1286.74	840.545	1343.48	323.229	11.8106	24.4525	7.59145	3	11	0.000916409
CSE1L	233.392	23.8928	193.447	10.3616	168.331	16.1798	178.897	8.75408	11.7851	0.48777	0.151759	3	11	0.000924564
HS.294603	242.263	41.1965	181.974	13.9273	157.538	16.6934	153.893	8.458	11.7662	0.990242	0.308585	3	11	0.000930635
ADAM8	147.626	19.7516	245.163	56.5866	330.615	73.472	207.406	25.5575	11.7566	2.71742	0.84751	3	11	0.000933759
RPL36	2300.04	309.212	1924.98	91.7376	1405.3	238.967	1868.93	76.7584	11.7191	1.06729	0.333932	3	11	0.000946054
HLA-DPA1	260.379	226.855	1065.95	474.709	2057.58	1184.56	1251.6	193.079	11.6861	22.4568	7.0461	3	11	0.00095704
LEF1	916.683	207.431	341.743	79.8809	256.032	78.1152	718.683	359.021	11.6704	8.56867	2.69216	3	11	0.000962332
AUTS2	171.102	35.573	585.49	123.482	423.393	180.993	303.515	49.8526	11.6283	6.68058	2.10655	3	11	0.000976645
PIM2	1053.25	464.364	353.986	23.4573	386.237	103.171	588.464	101.476	11.61	5.57809	1.76167	3	11	0.000982931
TXN	263.362	99.7935	503.362	86.3805	816.886	291.147	522.142	45.9471	11.5037	5.58278	1.77944	3	11	0.0010205
SYS1	208.875	16.6854	180.293	16.2361	148.567	11.8566	162.67	15.6863	11.4935	0.524489	0.167323	3	11	0.00102421
CCDC109B	953.653	99.3292	1088.69	236.042	727.846	63.7265	1261.46	43.4134	11.4737	1.2155	0.388437	3	11	0.0010314
ZNF364	279.868	17.1212	405.037	52.4348	420.423	42.4664	387.912	54.3734	11.4564	0.849009	0.271728	3	11	0.00103775
GYG1	258.477	35.7651	522.487	83.8033	380.796	69.4997	340.6	68.9967	11.3905	2.10071	0.676233	3	11	0.0010624
GZMK	225.69	57.4261	1278.17	785.747	377.238	233.849	2279.22	1288.48	11.3854	22.8739	7.36657	3	11	0.00106434
EIF3D	1272.87	158.067	984.41	100.553	803.596	83.0986	1007.68	83.2264	11.3558	0.876776	0.283102	3	11	0.00107564
RSRC2	492.901	42.0082	443.351	49.2226			303.063	10.255	12.2034	1.25194	0.341965	3	10	0.00111493
HABP4	288.802	84.6373	190.195	29.0883	134.788	11.8807	182.001	7.70384	11.2223	2.25565	0.736992	3	11	0.00112845
NUDCD2			108.116	2.09825			110.294	1.9198	13.3991	0.0862713	0.0193157	3	9	0.00114253
ZHX2	285.719	30.9974	218.413	37.4699	165.22	26.2636	194.664	17.5318	11.1731	1.32675	0.435398	3	11	0.00114867
TRIM28	229.307	17.88	168.98	7.34129	169.887	23.1706	174.941	5.16686	11.1489	0.535703	0.176184	3	11	0.00115878
LOC651894	5003.82	310.681	5934.67	685.395	4108.48	418.715	4296.74	445.239	11.1379	0.664276	0.218684	3	11	0.0011634
KIF21A			138.869	5.65471			127.708	10.9712	13.3157	0.527129	0.118761	3	9	0.00116854
C9ORF5	272.444	10.8339	203.741	9.90301	175.098	13.9283	227.231	51.1045	11.0876	0.857274	0.283499	3	11	0.00118482
KAT2B	245.709	46.8933	282.562	26.4327	427.045	83.0899	389.31	13.7319	11.0874	1.64732	0.544776	3	11	0.00118491
CD27	404.752	224.471	251.676	82.1388	126.526	23.5389	646.497	160.129	11.0858	10.2589	3.39315	3	11	0.0011856
MRPL53	179.397	13.3702	152.721	7.51206	137.3	11.7947	164.37	8.20107	11.0017	0.318808	0.106253	3	11	0.00122254
LOC728782	4177.99	365.625	4473.78	312.8	2947.89	547.296	3490.63	172.789	11.0003	0.912262	0.304078	3	11	0.00122316
ATP6V1A	178.897	30.6944	301.042	35.0068	306.442	61.1422	292.513	9.55174	10.9657	1.67676	0.560666	3	11	0.00123876
UTP18			128.978	7.81777			112.466	3.26479	13.0881	0.331139	0.0759025	3	9	0.00124323
AP3M2	415.159	150.272	205.695	28.2889	176.341	17.3952	194.139	43.1259	10.9332	3.38862	1.13644	3	11	0.00125364
ZNF395	618.165	88.2974	514.979	196.263	291.33	37.5414	251.216	70.8645	10.8911	4.2257	1.42265	3	11	0.0012732
TLK1	184.908	47.2566	127.872	4.27386	109.64	7.18869	151.433	10.6786	10.8875	1.15668	0.389545	3	11	0.00127492
ZFYVE20	298.176	35.3398	256.35	36.3264	184.298	24.4181	226.357	12.4824	10.8552	1.02812	0.347279	3	11	0.00129018
PRPS1	342.251	53.5954	295.185	22.9748	228.718	16.0527	270.374	11.3125	10.7956	0.680724	0.231205	3	11	0.00131898
ACTN4	181.328	40.9776	334.382	83.8955	381.069	5.25858	265.682	59.0594	10.795	2.74991	0.934047	3	11	0.00131926
ZNF721	211.081	13.5873	163.854	5.71269	144.979	15.1436	169.241	26.5873	10.7716	0.618718	0.210613	3	11	0.00133077
EEF1B2									17.0937	1.71502	0.234105	3	7	0.00133104
TBC1D15	665.143	241.157	428.164	59.463	269.549	57.0668	321.533	16.119	10.7465	3.50117	1.19459	3	11	0.00134322
LOC220433	779.015	80.1147	671.638	112.327	494.243	45.0739	506.278	74.3871	10.7463	1.15332	0.393518	3	11	0.00134335
PHF1	209.843	24.3505	161.836	15.3175	145.724	20.3862	137.305	10.2525	10.7257	0.817044	0.279313	3	11	0.00135367
ZNF324	175.831	13.572	144.356	7.01963	147.718	7.97405	145.996	3.23981	10.6801	0.209815	0.0720331	3	11	0.0013769
CST7	200.013	94.8546	708.878	255.568	1023.49	502.777	1123.96	518.395	10.6791	14.7831	5.07577	3	11	0.00137742
LOC646195	9481.05	761.653	10158.5	388.847	7793.75	667.079	8654.96	621.599	10.6618	0.330623	0.113704	3	11	0.00138638
LOC152024			119.743	14.6863	224.496	47.268	148.137	11.8994	11.4778	1.78965	0.519741	3	10	0.0014085
LOC651309	469.291	133.82	302.701	66.6461	212.021	31.0051	257.467	38.9491	10.6024	2.67295	0.924399	3	11	0.00141759
RPL4	3464.97	211.724	2984.94	653.055	2061.66	286.048	2351.94	288.284	10.5454	1.33268	0.463377	3	11	0.00144833
CD99	295.315	56.3795	455.718	45.3924	558.75	66.3822	399.03	97.5277	10.524	1.84613	0.643213	3	11	0.00146008
STAT3	376.972	129.468	219.862	17.788	198.443	20.4534	184.359	16.0659	10.4884	2.21909	0.775777	3	11	0.00147985
RBMX	429.255	68.0642	343.369	29.2359	275.397	33.8466	299.141	2.48902	10.4365	0.891443	0.313192	3	11	0.00150928
SRRM1	648.305	95.2694	499.034	66.5055	437.062	33.6753	437.234	34.8981	10.4127	0.801935	0.28239	3	11	0.00152302
TNFRSF1A	151.373	24.4868	227.555	34.0119	306.581	68.349	244.94	38.6766	10.4075	2.11115	0.743774	3	11	0.00152598
LDHB	1056.6	62.7691	869.075	141.733	626.078	74.5038	1025.85	209.258	10.403	1.38154	0.486941	3	11	0.00152863
SLAIN1			115.263	3.81934	110.065	2.07234	108.548	4.69746	11.1917	0.109746	0.0326867	3	10	0.00154929
ZNHIT6	192.217	19.2506	173.354	5.41275	151.727	5.86449	174.63	8.0678	10.3528	0.230218	0.081537	3	11	0.00155821
DDX47	420.585	93.197	356.411	33.1438	244.456	20.1936	307.141	6.47231	10.3344	1.24495	0.44171	3	11	0.00156919
CHCHD7	238.023	27.288	200.863	21.6599	167.253	8.43465	199.187	12.1889	10.3057	0.507595	0.180598	3	11	0.00158654
LOC347292	622.007	116.51	462.136	73.613	362.229	64.8871	353.243	12.1772	10.2997	1.5986	0.569095	3	11	0.00159017
KIAA0748	211.265	21.0532	133.17	16.6837	111.11	8.34009	174.75	58.2169	10.2679	1.92663	0.688002	3	11	0.00160973
FAM129A	303.753	121.948	678.959	59.5746	631.644	49.8042	455.061	142.044	10.2302	3.82082	1.36944	3	11	0.00163324
LOC550643	858.735	79.916	754.715	74.2838	546.241	84.5953	666.144	88.1826	10.2079	0.949575	0.341087	3	11	0.00164735
PSMB2	162.171	22.3073	197.126	20.4531	240.34	31.3321	246.675	14.9904	10.2029	0.909359	0.326802	3	11	0.00165055
SNAP23			111.533	4.89353	135.56	13.8119	133.843	3.75164	10.9844	0.256892	0.0779564	3	10	0.00166183
RRM1	409.636	51.5789	326.294	31.0281	269.911	11.9032	308.051	47.0229	10.1716	0.735407	0.265101	3	11	0.00167065
LUZP1	287.193	40.2494	385.172	79.5168	207.721	64.2591	171.005	30.9166	10.1705	2.9279	1.05557	3	11	0.00167136
FLJ38969	224.178	39.6374	169.62	37.5379			138.035	10.485	10.9377	1.71518	0.522714	3	10	0.00168858
UBLCP1	140.536	8.54046	167.7	8.57449	168.7	15.7124	179.93	2.5013	10.1339	0.261065	0.0944588	3	11	0.00169518
ABCF1	458.414	84.6994	329.994	18.8531	285.275	44.0515	303.684	17.0771	10.1254	1.05273	0.38122	3	11	0.00170083
LOC650369	728.463	90.2497	461.461	24.0961	467.722	96.3231	542.028	64.4932	10.0688	1.13559	0.413538	3	11	0.00173865
CIC	243.813	40.7491	178.301	13.6819	176.494	22.9388	150.475	2.9538	9.96166	0.889841	0.327531	3	11	0.00181309
EIF3K	1449.52	110.992	1232.78	211.548	857.913	164.955	1013.35	57.6123	9.9608	1.32212	0.486685	3	11	0.00181371
RNMT	405.425	95.9203	297.895	33.7488	219.317	34.3209	244.923	41.5367	9.94037	1.71031	0.630875	3	11	0.00182833
C19ORF22	1426.25	388.565	808.437	126	611.894	155.846	873.329	118.766	9.89491	3.02898	1.12242	3	11	0.00186137
KLF9	843.51	244.719	743.365	127.834	494.234	132.127	354.449	83.2325	9.84964	3.35794	1.25004	3	11	0.00189497
LOC255783	182.515	8.77156	146.957	20.7717	128.684	17.8279	123.985	10.1958	9.84071	0.727946	0.271234	3	11	0.00190168
TMEM70	128.289	13.3733	107.992	4.1177			102.105	5.04242	10.442	0.279816	0.0893239	3	10	0.00200622
KIAA0922	395.12	108.819	281.92	26.8795	203.388	20.6188	259.772	29.8914	9.69731	1.73469	0.655908	3	11	0.00201341
FAM44B	210.015	34.9937	158.382	20.8706	132.233	7.50491	183.102	17.5957	9.69099	0.934749	0.35367	3	11	0.00201851
C20ORF72	142.206	14.892	190.721	25.0519	218.701	28.6334	187.566	13.1875	9.67369	0.803076	0.304394	3	11	0.00203256
SBNO2	361.176	159.069	165.78	27.9703	140.698	21.8127	136.75	13.6877	9.66287	4.29796	1.6309	3	11	0.00204139
LOC390876					179.278	26.9969	131.522	17.336	11.3012	1.06998	0.284034	3	9	0.00208775
LOC284230	7154.39	750.844	7439.41	609.751	4928.61	815.217	5552.2	861.436	9.57441	0.995505	0.381244	3	11	0.00211538
LOC644907	1928.46	195.886	1757.47	226.976	1030.37	337.77	1322.92	200.606	9.57418	2.19141	0.839253	3	11	0.00211558
LYRM5	236.775	20.1515	187.562	30.2543	159.28	13.3814	192.248	10.4286	9.56213	0.66324	0.254324	3	11	0.0021259
GSTP1	468.72	109.96	634.789	68.1298	882.363	160.994	706.861	62.5619	9.55571	1.76932	0.678916	3	11	0.00213142
ZNF627			124.421	4.71782	103.408	1.58744			11.1941	0.169694	0.0454778	3	9	0.00215791
DDX18	669.575	106.685	562.256	82.2829	422.139	20.6903	537.411	20.1125	9.47747	0.866811	0.335354	3	11	0.00220013
RNF123	125.921	7.50435	132.254	7.48927	151.443	9.33013	150.599	8.43554	9.43436	0.203205	0.0789756	3	11	0.00223909
GCC1	263.268	58.4177	222.618	20.1338	163.567	21.3318	171.128	16.9131	9.42613	1.15831	0.450571	3	11	0.00224662
HLA-DMA	266.632	191.646	724.12	184.978	1027.07	491.831	921.931	148.929	9.41553	10.7421	4.18328	3	11	0.00225637
UBAC2	259.032	20.4978	195.737	17.2734	190.526	24.2536	217.599	5.27373	9.37596	0.492832	0.192732	3	11	0.00229319
GPATCH3	170.808	10.7004	144.597	6.09597	131.562	13.7437	120.546	19.9286	9.37464	0.521134	0.203829	3	11	0.00229444
RAB11FIP5			107.957	6.939			104.596	1.99681	10.9399	0.936767	0.256886	3	9	0.00233626
SIN3B	147.773	16.4033	115.345	3.17214	116.473	8.78263	121.728	2.91005	9.31405	0.322243	0.126858	3	11	0.00235224
DHRS7	415.5	93.3293	658.415	82.4145	701.3	101.829	568.38	35.5874	9.25239	1.42436	0.564464	3	11	0.00241283
RNASEK	362.08	55.4017	488.248	54.181	569.665	72.7982	454.871	50.5292	9.22849	0.898176	0.356864	3	11	0.00243681
LOC338870	2362.16	197.125	1939.45	63.1483	1652.36	254.487	1678.5	230.019	9.19995	0.678177	0.270289	3	11	0.00246581
AKAP8	278.871	42.7371	244.888	26.7288	176.919	31.6927	186.521	13.4495	9.12971	1.13634	0.456378	3	11	0.00253896
LOC653496	126.361	16.3556	140.858	11.7992	189.874	28.4123	147.098	5.30647	9.10227	0.729095	0.293701	3	11	0.00256822
UIMC1	432.503	14.9048	464.196	50.8451	359.252	16.8317	415.133	33.8187	9.08923	0.285882	0.115327	3	11	0.00258227
CAP1	1047.79	158.907	1404.48	202.418	2046.28	489.655	1721.25	183.655	9.06621	1.94715	0.78749	3	11	0.00260729
CDK6	130.31	3.7014	162.366	4.59976	138.945	15.1709	136.898	3.65561	9.02968	0.224928	0.091336	3	11	0.00264758
P4HB	577.377	60.8213	785.321	87.6658	715.224	46.6548	581.146	65.9058	9.02098	0.555247	0.225686	3	11	0.00265729
WDR48	380.911	78.1128	288.596	25.8794	230.093	30.4146	247.22	27.4018	9.00039	1.15696	0.471335	3	11	0.00268042
ELP2	437.437	114.571	309.401	61.0273	223.521	32.2491	251.254	16.3561	8.92109	1.9751	0.811788	3	11	0.00277177
CPNE3	270.116	29.3224	313.397	37.8837	396.783	52.4742	377.197	28.5496	8.9198	0.745806	0.306579	3	11	0.00277328
EFHD2	741.894	249.363	1452.54	305.607	2323.62	724.755	1154.9	267.685	8.9149	5.74321	2.36216	3	11	0.00277906
LOC646688	1738.29	232.807	1492.18	378.417	923.265	168.561	1096.83	192.797	8.90567	2.00872	0.827035	3	11	0.00278996
ATP1A1	575.014	105.547	395.711	47.1919	345.838	43.7151	374.859	61.9655	8.90131	1.21863	0.501983	3	11	0.00279512
CDKN2AIP	330.858	38.0584	278.556	37.766	230.541	22.0962	230.504	19.8724	8.89706	0.702565	0.289542	3	11	0.00280018
CCNI	3146.41	435.416	3413.61	475.823	2275.47	127.975	3108.3	320.139	8.88193	0.765708	0.316102	3	11	0.00281823
PRKCA	265.911	57.0964	132.149	10.7604	125.903	21.9952	180.032	76.4163	8.85273	2.85156	1.18107	3	11	0.00285347
ASNSD1	552.672	92.1008	432.289	68.0705	332.038	37.8278	373.606	52.585	8.80613	1.15116	0.479315	3	11	0.0029108
HS.403972	129.22	24.2654	138.027	17.1239	265.653	85.5988	152.17	2.53953	8.8057	2.4459	1.01847	3	11	0.00291134
TRAP1	162.535	17.3046	120.737	14.2571			129.492	3.2299	9.37277	0.621089	0.220884	3	10	0.00297261
SH3BGRL3	479.962	194.933	856.392	127.154	1105.46	276.89	927.768	126.765	8.75603	3.51756	1.47301	3	11	0.00297396
SESN1	208.745	37.7938	298.263	85.5243	148.224	11.8932	158.525	31.4203	8.72801	2.25524	0.947436	3	11	0.00300999
NELL2	591.723	110.659	304.032	34.174	165.132	61.7448	512.326	388.533	8.68502	7.79397	3.29048	3	11	0.00306626
ZBP1	164.33	23.2776	256.612	60.4751	364.867	131.282	330.577	11.1438	8.66693	2.88332	1.21983	3	11	0.00309032
EXOSC6	630.341	115.325	434.301	34.0506	308.362	45.1875	384.932	139.502	8.63638	2.25149	0.955895	3	11	0.00313144
FXC1			110.495	1.3186			115.616	2.39335	10.0393	0.085241	0.0254722	3	9	0.0031318
LOC642299	205.202	42.2056	157.869	16.7987	394.033	147.884	187.709	31.0258	8.61519	3.48577	1.48356	3	11	0.00316035
GEMIN4	312.947	66.4772	239.605	57.325	170.118	14.5983	233.23	10.9997	8.57133	1.481	0.633547	3	11	0.00322119
HS.574731	131.986	3.17762	128.896	8.21401	113.179	6.93303	117.159	4.16321	8.55047	0.132861	0.0569744	3	11	0.00325061
ALKBH7	226.302	11.557	197.187	17.4077	170.713	7.99103	200.593	24.5976	8.53988	0.331751	0.14244	3	11	0.00326567
LOC646791			173.626	10.4782	159.634	12.3308	187.265	15.3957	9.11353	0.291578	0.106647	3	10	0.00328569
LOC645157	784.232	130.234	586.908	62.9022	548.105	76.7614	495.275	34.7116	8.50371	0.87074	0.37545	3	11	0.00331772
ITGB4BP	274.54	12.4039	349.029	49.1179	435.197	88.4427	389.981	38.6538	8.47287	0.908352	0.393093	3	11	0.00336286
RSBN1	302.514	25.3313	233.987	33.7392	183.194	26.08	232.503	46.5858	8.4475	1.06941	0.464183	3	11	0.00340055
TTF2			126.764	7.69098	125.535	9.2026	160.06	6.82599	8.98637	0.267086	0.0990707	3	10	0.00345363
DYRK2	580.569	85.4201	499.834	68.5267	359.474	65.9768	387.08	28.1861	8.39255	1.19944	0.524031	3	11	0.0034839
RN5S9	229.853	54.7925	177.312	15.2432	847.195	389.16	326.665	165.428	8.38495	9.79925	4.28513	3	11	0.00349562
LDLR	823.881	492.174	412.503	103.462	214.934	39.8031	293.03	111.244	8.35888	7.07442	3.10323	3	11	0.00353617
RELA			161.649	8.84107	156.296	20.5646	136.584	17.0868	8.91655	0.81698	0.305417	3	10	0.00355022
LOC646200	3569	620.087	3428.49	324.475	2238.53	302.312	2691.48	610.937	8.33445	1.18335	0.520606	3	11	0.00357467
IRF8			260.258	97.2826	1170.65	652.727	284.134	157.319	8.88716	12.5619	4.71163	3	10	0.00359184
CDC14A			125.699	6.2086			117.699	8.78118	9.56539	0.337745	0.105927	3	9	0.00368326
SNORA45	171.8	12.7466	138.58	8.15385	143.992	11.3138	129.947	14.2017	8.26428	0.33157	0.14711	3	11	0.00368803
TBC1D22B	147.969	21.8333	119.544	2.70519	115.911	7.16894	107.542	5.41782	8.24757	0.410093	0.182317	3	11	0.00371564
WDR60	121.726	3.21696			109.509	4.86591	102.068	6.63529	8.78602	0.117203	0.0444658	3	10	0.00373961
SEC61B	528.808	149.789	890.889	146.164	1248.25	362.809	712.564	41.7667	8.22636	3.27281	1.45876	3	11	0.00375105
QSOX2	186.067	25.5692	132.615	14.248			165.205	14.9939	8.72997	0.692265	0.264325	3	10	0.00382464
LOC649447	2624.61	631.502	1861.99	285.388	1441.32	243.174	1781.97	176.497	8.17049	1.47885	0.663661	3	11	0.00384624
XRCC6	499.68	51.8094	407.915	34.9497	364.887	38.8883	407.554	14.872	8.1622	0.426088	0.191409	3	11	0.00386061
NPM3	149.674	12.8086	124.888	4.77786			126.945	6.13662	8.68718	0.228491	0.0876736	3	10	0.00389112
LOC642989	918.935	366.741	875.276	63.1917	340.865	129.666	532.461	155.79	8.14103	5.44238	2.45121	3	11	0.00389758
MRE11A	95.7699	1.05894	95.1253	3.19682	101.327	1.89586	99.9637	1.04306	8.12147	0.0236183	0.0106631	3	11	0.00393211
STARD3	322.829	64.512	215.917	18.9498	211.603	30.1655	200.56	13.9523	8.11553	1.08287	0.489252	3	11	0.00394268
LOC645489	134.948	10.5752	129.518	16.4771	200.472	44.2002	139.57	3.33324	8.07276	0.937217	0.425686	3	11	0.00401969
LOC727820	471.692	114.713	360.71	49.7622	241.962	61.3022	254.246	17.5802	8.04767	2.30079	1.04828	3	11	0.0040657
C2ORF89	318.128	62.3562	145.892	32.0941			169.477	78.528	8.5567	3.90771	1.52228	3	10	0.00410254
USP36	671.807	133.638	481.258	77.9867	332.558	45.4876	366.556	116.605	8.02571	2.42952	1.10996	3	11	0.00410648
LOC651436	4368.84	700.704	5544.87	421.429	3598.58	519.803	4102.7	421.815	7.99993	0.829714	0.380289	3	11	0.00415496
SNORD4A	156.79	14.2621	145.124	6.66971			135.647	8.84579	8.5073	0.271023	0.106192	3	10	0.00418615
C11ORF59	287.022	30.701	363.541	16.8744	290.457	11.783	352.907	48.8881	7.95958	0.370867	0.170844	3	11	0.00423223
INTS10	343.561	36.1495	253.291	14.2864	247.025	38.1541	278.869	17.9695	7.9491	0.567294	0.261675	3	11	0.00425257
ISOC1	125.16	3.78971	130.738	3.97313	155.892	23.7934	161.757	10.4502	7.94171	0.352953	0.162957	3	11	0.00426698
COQ9	141.366	19.2741	164.015	17.1555	186.564	14.4399	202.074	19.7674	7.92509	0.565541	0.261656	3	11	0.0042996
ARL2BP	425.588	39.8292	441.403	35.5088	326.395	39.6833	356.242	41.1932	7.89852	0.51256	0.237942	3	11	0.00435237
STAU1	354.608	54.6965	303.835	11.2779	259.705	24.1409	266.303	11.0204	7.89372	0.470098	0.218362	3	11	0.00436199
RALA	454.517	112.093	252.219	34.3083	264.074	33.8851	304.469	68.7001	7.85547	1.68636	0.787135	3	11	0.00443951
CYC1	295.953	75.7696	391.293	36.1844	473.646	19.4159	423.103	63.7824	7.85496	1.0822	0.505167	3	11	0.00444055
BATF	426.282	199.489	185.373	33.0473	162.43	23.0996	206.638	65.171	7.83096	4.05913	1.9006	3	11	0.00449004
HSPA9	676.146	130.449	569.872	28.4994	464.909	61.1644	452.845	32.1775	7.80214	0.79106	0.371764	3	11	0.00455032
M6PRBP1	336.434	37.2152	517.123	99.1343	439.178	48.7253	387.094	7.46832	7.79521	0.792051	0.372561	3	11	0.00456495
S100A6	498.499	237.761	984.535	187.365	1077.66	134.876	939.631	158.064	7.76447	3.7181	1.75582	3	11	0.00463055
C1ORF128	641.368	77.8248	515.22	83.7643	435.75	37.4261	466.789	39.1444	7.75939	0.681628	0.3221	3	11	0.0046415
DSTN	194.662	32.767	210.199	17.7947	264.473	31.0079	178.501	6.96316	7.74845	0.650797	0.307966	3	11	0.00466519
LOC100129214					148.616	24.1743	110.173	6.35973	8.87946	0.543066	0.183479	3	9	0.00470823
LOC127295	2155.22	430.823	1899.36	154.735	1308.94	237.373	1564.39	189.88	7.71858	1.1825	0.561738	3	11	0.00473056
KIAA0495	127.104	10.2718	113.174	5.46275	109.211	6.77857	101.921	5.05158	7.71496	0.188597	0.0896341	3	11	0.00473856
FAM100B	380.385	132.367	231.849	33.8028	187.162	40.474	169.941	32.9126	7.71153	2.78584	1.32461	3	11	0.00474615
PRDM8	191.621	26.4448	252.73	8.36458	164.646	27.1995	229.151	36.6567	7.70427	0.916467	0.436171	3	11	0.00476226
RPS3A	5648.34	279.562	5152.05	288.94	4328.51	441.807	4751.31	550.178	7.69917	0.3274	0.155922	3	11	0.00477364
C9ORF103	128.813	10.2051	129.843	11.0702	148.07	11.7123	166.443	14.5824	7.68425	0.316067	0.150817	3	11	0.00480704
HLA-DRA	665.298	954.627	2657.04	1180.79	4033.81	2357.78	2767.52	315.015	7.66768	28.1523	13.4624	3	11	0.00484448
TOE1	172.002	22.6844	143.997	12.8638			115.949	13.1097	8.14697	0.638864	0.261391	3	10	0.00486198
CMTM8	414.92	79.4393	175.868	75.8904	177.314	28.6549	301.827	129.629	7.6532	4.48901	2.1507	3	11	0.0048775
LOC653157	316.901	81.2225	343.277	23.0525	187.079	69.6533	189.12	29.5985	7.63354	2.6462	1.27106	3	11	0.00492272
C12ORF10	274.024	17.2827	239.569	12.4073	244.373	17.5354	283.209	2.73039	7.62751	0.156294	0.0751329	3	11	0.00493667
WHAMM	477.143	120.171	331.771	75.6877			205.778	26.5338	8.10618	2.92585	1.20314	3	10	0.00494644
NR2C2AP	159.837	8.60605	141.688	13.3955	120.201	13.6344	142.231	9.18208	7.59247	0.351622	0.16981	3	11	0.0050188
LOC440487	161.447	17.4857	126.652	8.41742			121.848	3.22433	8.04158	0.378352	0.156831	3	10	0.00508384
TSSC4	316.64	62.1727	216.098	21.0196	215.625	13.1132	238.672	30.7173	7.55491	0.772019	0.374688	3	11	0.00510861
ELF4	173.454	28.2244	269.446	71.2543	304.765	32.8866	235.119	27.149	7.55347	1.46223	0.709809	3	11	0.0051121
TXNDC17	240.491	29.9027	273.202	28.144	300.357	36.116	350.448	19.3713	7.53144	0.555447	0.270418	3	11	0.00516571
RANGAP1	979.86	360.284	526.57	138.273	353.322	88.7672	421.397	51.8425	7.53119	4.36815	2.12669	3	11	0.0051663
IGFL3			104.805	6.33764	149.543	27.9806	106.009	4.23915	7.99434	0.636335	0.265327	3	10	0.00518722
NCRNA00092	116.723	13.912	114.666	6.69178	172.652	36.9415	120.86	3.73658	7.51429	0.859796	0.419545	3	11	0.0052079
FAM84B	239.48	54.1159	271.034	32.1859	162.793	10.4216	225.121	19.6048	7.5142	1.14021	0.556383	3	11	0.00520811
RNF5P1	141.566	25.6954	161.732	28.4148	208.34	17.0862	206.502	5.687	7.50831	0.901315	0.440155	3	11	0.0052227
LOC100132564	588.387	243.582	523.816	288.352	1779.02	741.702	434.966	143.096	7.48054	9.76431	4.78609	3	11	0.00529212
ZDHHC5	169.199	11.2498	156.918	5.19716	131.548	17.9812	132.942	9.5846	7.47245	0.378258	0.185608	3	11	0.00531254
U2AF1L2	451.854	118.086	319.809	43.0055	265.523	34.871	264.223	14.9915	7.45837	1.38805	0.682387	3	11	0.00534829
ADCY7	143.209	25.6559	156.264	13.5089	217.858	29.9774	196.221	27.2503	7.44659	0.930143	0.457998	3	11	0.00537846
ZNF296	131.158	12.445	171.073	20.3811	234.711	65.8562	162.696	24.7592	7.4464	1.32219	0.651059	3	11	0.00537894
PDXP	150.936	27.4974	186.142	7.17524	233.813	29.5732	212.089	35.4562	7.42976	0.893254	0.440831	3	11	0.00542186
CANT1	207.207	15.054	179.082	17.7168	154.615	21.2228	153.667	10.4596	7.41688	0.48211	0.23834	3	11	0.00545536
RAB7L1	162.498	32.2975	200.739	21.4294	243.753	27.9919	231.128	14.1107	7.41385	0.833385	0.412167	3	11	0.00546328
SAPS3	301.496	60.071	220.908	14.7815	206.149	20.483	208.561	8.87812	7.41303	0.723445	0.357834	3	11	0.00546543
ITM2C	165.035	52.8927	295.923	69.5682	439.742	203.407	151.391	11.0313	7.39655	5.2518	2.60346	3	11	0.00550876
MCM6	557.583	95.1757	373.261	62.1457	328.328	45.4889	424.825	93.2993	7.39248	1.26233	0.626113	3	11	0.00551951
LOC400455	424.443	96.8863	353.915	86.9569	229.467	27.2712	251.143	51.3066	7.36007	1.89671	0.944908	3	11	0.00560609
SSH2	444.149	127.504	271.648	44.2562	232.737	35.8241	248.949	19.0421	7.34325	1.90847	0.952945	3	11	0.00565166
ZBTB7A			117.754	7.48289	138.249	11.2683	105.878	5.01768	7.79319	0.262005	0.112066	3	10	0.00565659
NDE1	506.584	120.329	334.341	61.6848	275.388	42.6996	327.751	67.6507	7.32412	1.6012	0.801606	3	11	0.00570401
LOC652685	184.14	24.1889	158.215	20.8599	130.574	16.3201	120.684	21.6572	7.2676	0.835606	0.421582	3	11	0.00586209
CHST12	135.345	24.5306	190.535	32.6307	335.506	141.495	236.484	18.7574	7.24903	3.17074	1.60381	3	11	0.00591514
ARID5B	863.317	272.555	559.927	94.7226	351.273	25.5719	654.95	210.531	7.24829	3.16192	1.59951	3	11	0.00591727
LOC100008589	2053.31	524.123	1898.74	292.729	3583.72	1208.98	1453.29	425.854	7.22058	3.17108	1.6103	3	11	0.00599751
CEBPG	218.225	7.95334	192.928	16.9579	182.531	9.28428	182.589	11.2841	7.21687	0.170733	0.0867443	3	11	0.00600834
TIMM9	268.304	48.2364	230.275	25.8776	168.138	29.8248	191.155	22.0081	7.21313	1.02727	0.522195	3	11	0.0060193
KIF2A	202.201	16.6125	180.13	20.3701	145.747	14.327	201.924	29.9794	7.20723	0.562768	0.286307	3	11	0.00603664
MRLC2	1299.47	150.988	1891.34	169.457	1700.74	114.642	1777.79	363.282	7.20077	0.669325	0.340823	3	11	0.00605566
CYCS			108.567	4.29654			107.603	5.20848	8.21182	0.123429	0.045092	3	9	0.00606021
UBQLN1	279.021	34.3725	245.013	16.5575	210.756	17.3815	222.108	9.90201	7.19405	0.359342	0.183149	3	11	0.00607556
TFDP1	118.177	16.5568	156.862	15.8718	170.993	22.8626	166.402	22.8937	7.17927	0.705285	0.36021	3	11	0.00611955
SUMO2	293.566	76.0602	432.987	52.5308	484.966	46.5246	500.908	71.7374	7.17893	1.58341	0.808735	3	11	0.00612058
BSDC1	589.411	88.7886	486.5	52.8986	397.666	58.2438	393.173	50.3773	7.17115	0.862657	0.441083	3	11	0.00614387
CD74			1027.71	296.186	2234.87	1535.93	1361.2	82.6552	7.59207	13.3941	5.88076	3	10	0.00617763
HMG20B	154.67	35.7651	174.444	23.5143	233.193	17.8367	205.047	5.00394	7.14448	0.860918	0.441838	3	11	0.00622462
PPRC1	293.703	82.6298	184.795	13.7891	179.313	17.6084	181.623	8.07943	7.14041	1.24017	0.636838	3	11	0.00623702
IRX1	132.315	20.2045	133.048	9.88675	165.47	12.2848	119.746	3.90333	7.10374	0.427953	0.220892	3	11	0.00635034
THOP1			120.182	6.39748	111.618	2.97384	113.774	8.71682	7.52239	0.182496	0.0808677	3	10	0.00637142
LOC390345	2766.57	494.592	3102.35	351.54	1922.65	424.721	1953.14	444.106	7.0957	1.4526	0.750622	3	11	0.0063755
FXYD5	1823.11	223.227	1388.4	354.703			1446.5	158.257	7.51952	1.53745	0.681539	3	10	0.00637957
SMAP2	1196.15	249.21	764.84	156.62	625.438	170.98	837.09	83.8128	7.07997	1.87492	0.971007	3	11	0.00642509
FAM60A			167.95	9.84544			169.082	21.4463	8.05513	0.679091	0.252916	3	9	0.00644352
LOC440055	2596.01	343.52	2903.27	153.443	1822.6	491.578	2213.2	72.4484	7.05667	1.11657	0.580171	3	11	0.00649935
LGALS1	258.303	147.606	751.83	337.361	898.215	263.981	576.694	176.326	7.04459	8.64154	4.49787	3	11	0.00653827
TRIAP1	233.161	29.5614	195.188	12.6444	183.013	31.3555	156.246	10.139	7.03298	0.592951	0.309137	3	11	0.0065759
WDR75	327.299	65.0671	236.729	26.3185	203.908	21.0837	229.596	37.9933	7.02571	0.965098	0.503677	3	11	0.0065996
RPS19	9647.46	312.557	11324	1083.04	8661.4	1067.89	10247.2	434.767	7.01013	0.317034	0.165825	3	11	0.00665076
TMCO1	287.278	80.6901	436.019	90.9757	467.931	50.8923	479.951	19.058	6.99909	1.50402	0.787924	3	11	0.00668727
FBL	637.972	63.3065	541.508	73.9338	396.835	87.5827	441.683	83.4981	6.96307	1.14989	0.605517	3	11	0.00680812
ERF	143.195	20.0138	117.954	8.45978	118.477	13.0224	101.79	3.27468	6.95896	0.415337	0.21884	3	11	0.00682206
NOP14	133.352	19.617	112.16	3.93781	103.056	4.75674	107.668	2.1612	6.95064	0.292995	0.154563	3	11	0.00685038
TUBB2A	153.984	22.2589	115.807	10.6785	112.787	8.24187	121.172	12.081	6.94638	0.487293	0.257219	3	11	0.00686496
GSDMB	172.394	33.4325	148.905	20.0858	240.902	50.601	223.639	4.94459	6.94533	1.18608	0.62617	3	11	0.00686855
SLFN13			124.422	5.4811	147.942	10.9745	135.477	14.6369	7.34159	0.251378	0.114134	3	10	0.00690924
MSH6	257.204	28.1692	191.1	9.11379	188.23	29.6564	193.483	18.2207	6.92394	0.551487	0.292047	3	11	0.00694227
RAB8A	342.693	25.0692	367.544	45.2187	477.209	74.9331	449.615	5.60888	6.91359	0.588381	0.312052	3	11	0.00697828
SELM	277.667	82.8614	232.738	55.9691	138.088	23.3296	188.682	22.8486	6.9119	2.0968	1.11232	3	11	0.0069842
LOC727865	1197.79	156.505	1152.52	36.7897	827.107	172.291	870.359	132.418	6.90106	0.903066	0.479816	3	11	0.00702216
LOC283412	2950.37	508.783	2637.33	167.643	1918.33	434.144	2004.73	257.059	6.88311	1.07551	0.572929	3	11	0.00708564
NOP58	800.999	242.487	561.338	73.5214	428.108	74.4022	476.357	56.013	6.88095	1.67836	0.894351	3	11	0.00709328
LAS1L	184.918	28.7208	161.46	17.1418	128.185	11.4238	145.856	9.36593	6.87917	0.574403	0.306163	3	11	0.00709964
CEP78	104.285	4.51097	147.47	21.0104	192.905	56.4373	163.65	26.0521	6.87452	1.51775	0.809522	3	11	0.00711621
EIF3L	2356.65	263.384	1939.2	515.472	1407.77	79.2053	1630.72	282.324	6.87342	1.18517	0.632236	3	11	0.00712015
LOC374395	435.096	84.9719	555.439	31.0875	609.834	102.629	688.733	5.28585	6.8714	0.903951	0.48236	3	11	0.00712736
MGC10997			426.616	72.5443	926.806	308.471	562.339	59.8481	7.26774	2.33233	1.06972	3	10	0.00714445
VPS11	154.486	12.5964	136.562	8.09879	125.205	13.5094	121.464	4.85489	6.85942	0.269285	0.143945	3	11	0.00717039
IL18R1			220.973	56.745	198.841	10.2949	147.87	30.1378	7.24546	1.3698	0.630187	3	10	0.00721726
RASA2			129.305	12.1369			125.924	13.5735	7.76503	0.365508	0.141213	3	9	0.00723443
AHR			1272.91	247.357	2773.82	937.234	1760.09	106.753	7.20641	2.85457	1.32038	3	10	0.00734707
LOC399748	319.062	79.3604	457.405	85.6844	621.544	135.609	501.908	16.6095	6.78811	1.98232	1.07077	3	11	0.00743284
SUSD3	258.491	37.4554	208.808	33.3178	184.385	25.4199	270.453	9.5444	6.78782	0.764731	0.413095	3	11	0.00743395
PICALM			181.621	31.958	218.303	25.6386	173.644	8.68202	7.11882	0.680317	0.318553	3	10	0.00764856
TRK1			133.711	21.2508	254.838	74.8794	159.142	36.3601	7.11743	1.90937	0.894222	3	10	0.00765346
DDX50	313.528	26.5675	264.404	24.0993	224.552	30.2378	233.061	30.0012	6.72903	0.560904	0.305638	3	11	0.00765892
KIAA0831	326.906	54.2257	327.803	35.9688	228.787	63.1691	205.801	27.3664	6.72472	1.34751	0.73473	3	11	0.00767569
DDX56	377.241	81.3207	274.515	41.5969	242.981	16.1455	252.422	16.9702	6.72274	0.904255	0.493192	3	11	0.00768343
C17ORF48	184.598	28.5631	143.163	11.7792			141.093	24.157	7.10176	0.657703	0.308704	3	10	0.00770899
ZNF766	167.315	27.5807	141.442	10.569	129.151	5.78563	124.786	3.1833	6.67757	0.375013	0.20592	3	11	0.00786242
THYN1			163.291	5.50636	146.819	11.7293	179.779	0.102188	7.05771	0.155311	0.073353	3	10	0.00786768
NSFL1C	196.692	22.9328	200.961	21.6663	158.439	17.9712	149.548	16.7495	6.67514	0.506852	0.278415	3	11	0.00787218
CAPNS1	221.687	41.4085	260.408	19.8776	375.897	81.5914	330.506	53.4522	6.66002	1.3292	0.731788	3	11	0.00793328
ZXDC			109.577	2.56058	99.1481	3.8821	103.377	1.09754	7.03584	0.0460694	0.021826	3	10	0.00794792
IER3	309.247	259.126	1272.42	428.546	742.281	443.698	772.236	233.763	6.65161	10.7392	5.91993	3	11	0.00796752
CD7	697.431	306.805	380.378	181.634	206.019	51.1846	306.21	81.1951	6.64327	5.86548	3.23738	3	11	0.00800163
LOC388344	209.989	20.9205	172.493	36.7257	132.429	17.5753	152.725	20.2	6.62483	0.943579	0.522246	3	11	0.00807768
C11ORF2	646.162	169.029	428.432	100.173	365.073	27.9492	406.835	29.7074	6.6192	1.41847	0.785755	3	11	0.00810104
SF3A2	557.726	92.8576	416.553	47.1536	395.808	23.022	448.738	32.761	6.59732	0.542214	0.301353	3	11	0.00819269
ANXA5	229.966	159.758	534.473	231.118	568.493	116.636	619.179	42.1448	6.5825	6.51815	3.63082	3	11	0.00825545
JOSD1	565.986	71.7943	472.186	46.443	324.632	138.119	293.119	74.6629	6.53801	2.48914	1.39597	3	11	0.00844727
HSPA1B	267.321	165.763	183.34	58.9079	494.623	176.246	604.043	157.215	6.5363	7.27741	4.08241	3	11	0.00845475
STT3B			142.298	12.3725	129.163	14.0768	124.041	3.93601	6.90037	0.275255	0.132966	3	10	0.00846738
IRS2	589.847	294.724	307.805	62.3113	174.205	75.2356	181.332	27.1084	6.52929	6.78659	3.81116	3	11	0.00848552
DBI			361.392	31.3506	464.173	80.256	446.114	20.2218	6.88913	1.2989	0.628477	3	10	0.00851227
RNU4-2	165.771	25.3185	146.803	17.922	392.977	143.317	189.403	90.7243	6.51993	4.30117	2.41889	3	11	0.00852674
FAM49B	118.53	9.07098	141.479	12.1633	157.933	19.9942	134.485	6.1538	6.51072	0.344314	0.193909	3	11	0.00856755
INTS5	164.85	24.2261	146.079	18.4595			124.98	0.75814	6.86928	0.463181	0.22476	3	10	0.00859225
RPL11	8827.31	752.473	7589.47	156.43	6987.64	730.168	7777.29	472.473	6.50486	0.23566	0.132837	3	11	0.00859367
LOC388556	3553.8	642.266	3243.51	967.009	1884.81	593.505	2152.74	372.553	6.49717	2.35863	1.33109	3	11	0.00862803
BIN3	159.97	30.8129	123.768	4.14689			111.422	6.33265	6.84343	0.530755	0.258523	3	10	0.00869778
ACAA1	195.503	26.0894	190.123	20.6996	266.957	51.3224	271.694	25.1888	6.46842	0.842786	0.477739	3	11	0.00875801
EIF3E	2993.5	989.672	2117.66	115.684	1530.53	66.3408	1992.09	470.104	6.46498	1.6793	0.952429	3	11	0.00877372
SLC46A3	129.554	23.5113	155.891	19.4079	207.315	40.9943	197.949	30.0031	6.46222	1.12993	0.641124	3	11	0.00878634
LOC388532	1398.56	308.31	1292.44	86.6315	950.831	212.224	901.427	105.979	6.46212	1.09542	0.621552	3	11	0.00878678
MYST3	1019.99	289.497	699.148	82.7119	593.447	120.656	589.782	58.5156	6.45421	1.46638	0.833058	3	11	0.00882311
MRPL15	114.351	7.86041	116.411	8.76061	133.792	7.23227	130.017	3.42841	6.45383	0.149959	0.0851977	3	11	0.00882484
POLR1C	296.978	86.207	224.853	27.7142	166.532	27.4934	181.621	21.2494	6.43483	1.48316	0.84513	3	11	0.00891278
PHF3	384.473	20.7704	323.141	7.69112			270.716	24.1962	6.781	0.709761	0.348897	3	10	0.00895909
TTC19	215.661	27.3146	190.411	15.6484	163.438	17.018	169.319	1.77227	6.413	0.371647	0.212491	3	11	0.0090151
SNORD104	258.289	37.128	177.268	20.8067	194.285	28.4355	219.791	12.7946	6.41246	0.657588	0.376011	3	11	0.00901767
TRAPPC1	156.945	31.265	183.669	16.2228	206.99	23.8234	238.812	26.717	6.40912	0.728844	0.416973	3	11	0.00903342
IRF4	122.481	13.6903	116.863	13.3749			108.107	14.9818	6.75299	2.41048	1.18984	3	10	0.00907936
LTA	386.826	112.505	240.503	77.0866	175.355	74.904	166.576	9.47688	6.39558	3.50769	2.011	3	11	0.00909775
RAB9A	274.514	67.6844	454.767	58.5776	336.18	21.9329	329.175	50.7965	6.39263	1.16135	0.666123	3	11	0.00911182
RPL10A	3338.58	317.252	3299.13	552.953	2191.48	462.58	2650.75	396.264	6.38002	1.03659	0.595741	3	11	0.00917231
S1PR1	451.451	107.355	358.111	45.6092	282.901	41.5344	263.832	51.1023	6.37309	1.32616	0.762989	3	11	0.00920578
ADIPOR2	170.523	5.33781	212.449	20.6239	230.107	27.5106	208.557	26.6225	6.35799	0.391291	0.225658	3	11	0.00927912
GNB2L1	9017.33	1152.67	9647.62	1025.32	6753.53	1209.06	8840.53	350.431	6.34754	0.642756	0.371289	3	11	0.00933031
LOC100127993	2298.71	356.592	2290.84	174.152	1551.76	369.607	1886.08	161.777	6.33615	0.927042	0.53647	3	11	0.0093865
NOSIP	1177.21	479.102	574.803	60.3174	566.877	199.199	831.664	121.17	6.3159	2.82087	1.63764	3	11	0.00948732
BOLA2	195.284	28.6499	229.3	33.3766	261.283	10.2236	294.3	48.626	6.27692	0.698692	0.408141	3	11	0.00968504
LYAR	377.04	144.996	1066.59	511.426	915.801	294.784	939.477	268.891	6.26937	5.57879	3.26278	3	11	0.00972393
HLA-G	301.3	41.9851	360.995	40.3327	393.728	16.6967	414.478	50.3723	6.26726	0.467255	0.273368	3	11	0.0097348
LOC731777	228.468	38.0944	188.094	9.7636	166.11	3.86089	190.975	5.35207	6.22759	0.397581	0.234087	3	11	0.00994227
C21ORF2	262.087	26.4087	205.882	20.6077	177.042	19.2116	187.517	47.9831	6.22401	0.751662	0.442816	3	11	0.00996127
SLC36A4	156.558	14.5378	136.175	17.0882	122.48	12.0985	116.757	6.34069	6.21978	0.384626	0.226743	3	11	0.00998376
RAX2	146.43	37.743	121.038	10.0771	209.573	43.2388	135.961	2.39689	6.21789	1.322	0.779581	3	11	0.00999382
TRMT112	385.843	120.127	591.611	113.783	621.942	64.2892	667.656	86.8435	6.21714	1.62572	0.958796	3	11	0.00999781
