# Supplementary material for: Ex vivo microRNA and gene expression profiling of human Tr1‐like cells suggests a role for miR‐92a and ‐125a in the regulation of EOMES and IL‐10R
Source: Eur J Immunol. 2021 Sep 28;51(12):3243–6. doi: 10.1002/eji.202149315 (PMC9293355; doi:10.1002/eji.202149315)
Supplement: Supplementary file 3 — Supporting Information [file EJI-51-3243-s003.xlsx]

## Sheet: Sheet1
Table: comparison Tr1 against other three subsets
Tr1 vs CTLs		log2 fc	Tr1 vs Th1CM		log2 fc	Tr1 vs Th1EM		log2 fc
GZMK	up	2.53775	GZMA	up	3.22924	HSPA1B	up	1.73683			genes in common between Tr1 vs CTLs and Tr1 vs Th1CM
CD27	up	2.34456	GZMK	up	3.13578	LOC221136	up	1.47488			genes in common between Tr1 vs CTLs and Tr1 vs Th1EM
NELL2	up	1.44751	HLA-DRA	up	3.0081	CD27	up	1.39791			genes in common between Tr1 vs Th1EM and Tr1 vs Th1CM
PASK	up	1.42923	CCL5	up	2.78243	PASK	up	0.860297
LEF1	up	1.4016	HLA-DPA1	up	2.59125	IL10RA	up	0.634307
CCR7	up	1.18558	CST7	up	2.4613	GSDMB	up	0.595737		UP
BEX2	up	0.835527	NKG7	up	2.39255	ACAA1	up	0.517168
CCDC109B	up	0.79716	CD74	up	2.2361	TXNDC17	up	0.363434
CDR2	up	0.732052	EOMES	up	2.18184	LOC644931	up	0.360386
LDHB	up	0.700041	HLA-DMA	up	1.99545	AIMP2	up	0.360352
PABPC1	up	0.642334	S100A4	up	1.799	C9ORF103	up	0.35827
NGFRAP1	up	0.620023	ANXA5	up	1.63732	TTF2	up	0.337638
SLC7A6	up	0.601182	PLEK	up	1.63002	ISOC1	up	0.30561
KIAA0748	up	0.600931	ALOX5AP	up	1.36201	SNAP23	up	0.263736
TMEM66	up	0.600795	LYAR	up	1.35037	C12ORF10	up	0.242793
TBL1X	up	0.579524	OSTF1	up	1.16094	MRE11A	up	0.072144
SUSD3	up	0.562283	IL10RA	up	1.08382	CDK6	down	-0.246048
LOC729903	up	0.490046	TXN	up	1.05987	PGRMC2	down	-0.277144
PRDM8	up	0.480267	APOBEC3G	up	1.05232	DLST	down	-0.305689
FAM44B	up	0.466976	ZBP1	up	1.01909	TSHZ1	down	-0.323209		DOWN
TLK1	up	0.465809	S100A6	up	1.01846	ZNF317	down	-0.350701
KIF2A	up	0.464545	SH3BGRL3	up	1.01782	ZNF586	down	-0.384445
GLTSCR2	up	0.462216	CLIC1	up	0.968721	CAMLG	down	-0.391234
TACC3	up	0.450506	C1ORF24	up	0.885394	FASTKD5	down	-0.41716
CCNI	up	0.446327	TRMT112	up	0.834966	NSFL1C	down	-0.426605
RPL36	up	0.427604	SEPX1	up	0.816971	LOC284230	down	-0.430273
TTF2	up	0.352675	SUMO2	up	0.804297	P4HB	down	-0.43376
LOC642741	up	0.313081	CD58	up	0.788665	LOC651436	down	-0.436754
THYN1	up	0.295575	TMCO1	up	0.777993	ZNF329	down	-0.442099
ASXL1	up	0.287277	DBI	up	0.753745	LOC651894	down	-0.464008
MRPL53	up	0.262418	C20ORF3	up	0.739831	RPS6KB1	down	-0.468118
RPL18	up	0.237067	ATP6V1A	up	0.726167	PPP1R2	down	-0.482148
C12ORF10	up	0.215637	CAP1	up	0.722162	CRY2	down	-0.485928
ZNF627	up	0.213484	ADA	up	0.704051	RSRC2	down	-0.542655
ZNHIT6	up	0.202584	TNFRSF1A	up	0.697156	GFI1	down	-0.558391
LOC643870	up	0.174102	LOC374395	up	0.684452	GYG1	down	-0.624004
NUDCD2	up	0.132074	KAT2B	up	0.684311	FBXL11	down	-0.630883
SART1	down	-0.200933	CEP78	up	0.638047	KIAA0831	down	-0.672971
ZBTB7A	down	-0.382414	GSTP1	up	0.619675	LOC390345	down	-0.684405
KIF21A	down	-0.412563	TRAPPC1	up	0.619298	PIM1	down	-0.714143
LOC100129214	down	-0.419367	SLC46A3	up	0.617179	LOC653157	down	-0.870101
IDH2	down	-0.426783	CTSC	up	0.614767	SESN1	down	-0.885587
HS.561747	down	-0.441478	PSMB2	up	0.614644	DHRS3	down	-0.909479
LOC390876	down	-0.44242	FERMT3	up	0.604677	H3F3B	down	-0.917316
IRX1	down	-0.464164	ETFA	up	0.59445	ZNF395	down	-0.997969
IGFL3	down	-0.477938	BOLA2	up	0.589672	KLF9	down	-1.07672
NCRNA00092	down	-0.489032	RNF5P1	up	0.561505	LUZP1	down	-1.16429
LOC645489	down	-0.497183	CREB3L2	up	0.552155	PELO	down	-1.37985
DSTN	down	-0.560557	TXNDC17	up	0.549871
LOC152024	down	-0.578529	CYC1	up	0.537455
ADAM8	down	-0.652579	RAB7L1	up	0.52695
GFI1	down	-0.673796	COQ9	up	0.520497
RAB11FIP5	down	-0.691134	ITGB4BP	up	0.502942
HS.403972	down	-0.745127	PDXP	up	0.495456
ITPRIPL2	down	-0.935346	TFDP1	up	0.495229
LOC642299	down	-1.0007	CPNE3	up	0.4853
IRF4	down	-1.10718	ACAA1	up	0.479648
RNU6-15	down	-1.18011	HLA-G	up	0.463592
LOC387882	down	-1.26135	ZNF364	up	0.46291
LOC100008589	down	-1.29476	MRLC2	up	0.438377
SLC15A4	down	-1.32757	C20ORF72	up	0.402938
RNU6-1	down	-1.36792	RAB8A	up	0.394586
ITM2C	down	-1.4104	AIMP2	up	0.391441
IRF8	down	-1.98243	C9ORF103	up	0.369187
LOC100132564	down	-2.00045	ISOC1	up	0.368512
			UBLCP1	up	0.358395
			MOBKL1B	up	0.323837
			C11ORF59	up	0.29496
			SNAP23	up	0.2622
			RNF123	up	0.25855
			NARG2	down	-0.114551
			LOC643870	down	-0.168555
			HS.574731	down	-0.172213
			LOC729692	down	-0.210879
			NPM3	down	-0.234748
			SLAIN1	down	-0.23954
			C12ORF43	down	-0.242109
			GOLGA1	down	-0.243224
			CYCS	down	-0.247175
			WDR60	down	-0.255718
			CEBPG	down	-0.258378
			ZNF324	down	-0.26538
			SIN3B	down	-0.272935
			CSDE1	down	-0.274326
			POM121C	down	-0.276389
			MAP3K14	down	-0.276666
			THOP1	down	-0.279404
			NOP14	down	-0.297327
			SART1	down	-0.303045
			KIAA0495	down	-0.316286
			UBQLN1	down	-0.321237
			TMEM70	down	-0.324545
			KNTC1	down	-0.327615
			ZNF721	down	-0.329128
			RASA2	down	-0.331658
			FOXP1	down	-0.332178
			TTC19	down	-0.340574
			VPS11	down	-0.344065
			ZDHHC5	down	-0.348066
			ACBD6	down	-0.353791
			SFRS10	down	-0.35653
			SYS1	down	-0.361535
			CDC14A	down	-0.365001
			CSE1L	down	-0.378888
			WDR73	down	-0.380097
			STT3B	down	-0.382155
			TRIM28	down	-0.387584
			INTS5	down	-0.388591
			SF1	down	-0.394439
			NSFL1C	down	-0.39462
			LOC440487	down	-0.399605
			STAU1	down	-0.400956
			SNORA45	down	-0.405763
			MSH6	down	-0.408521
			ZNF766	down	-0.409454
			RRM1	down	-0.413149
			SLC36A4	down	-0.420033
			PGRMC2	down	-0.42074
			MTR	down	-0.424697
			CANT1	down	-0.430691
			DDX50	down	-0.432256
			UTP18	down	-0.433479
			DNAJA4	down	-0.441661
			TBC1D22B	down	-0.449394
			C1ORF128	down	-0.453926
			NCK2	down	-0.470744
			LOC642741	down	-0.471079
			FASTKD5	down	-0.478548
			ERF	down	-0.482997
			C12ORF65	down	-0.487788
			DLST	down	-0.49312
			LOC338870	down	-0.498018
			WDR75	down	-0.501887
			BIN3	down	-0.504257
			TACC3	down	-0.504279
			RBMX	down	-0.506458
			C21ORF2	down	-0.506815
			PHF3	down	-0.50842
			SAPS3	down	-0.51048
			GPATCH3	down	-0.513129
			EIF3K	down	-0.514866
			CDKN2AIP	down	-0.517813
			FAM60A	down	-0.517875
			ZZZ3	down	-0.536143
			RPL5	down	-0.536509
			ZC3H7A	down	-0.538581
			FBL	down	-0.54214
			POLR1E	down	-0.542252
			ZNF586	down	-0.544311
			LOC283412	down	-0.550287
			ZHX2	down	-0.55103
			ASAP1	down	-0.55202
			DDX56	down	-0.557517
			C19ORF53	down	-0.557669
			ASNSD1	down	-0.558869
			LOC255783	down	-0.559805
			SRRM1	down	-0.560456
			HSPA9	down	-0.560486
			RPL4	down	-0.564389
			EEF1B2	down	-0.56493
			TOE1	down	-0.566058
			AKAP8	down	-0.570062
			KIAA0922	down	-0.570258
			TRIAP1	down	-0.570659
			DYRK2	down	-0.574455
			ABCF1	down	-0.577411
			BSDC1	down	-0.580208
			C12ORF57	down	-0.588216
			ZNF329	down	-0.592104
			FAM107B	down	-0.592663
			GCC1	down	-0.602583
			ZNF317	down	-0.605671
			WDR48	down	-0.606054
			PHF1	down	-0.607537
			ATP1A1	down	-0.614157
			LOC388532	down	-0.61572
			LOC652685	down	-0.616105
			HABP4	down	-0.620672
			LOC220433	down	-0.62631
			C11ORF2	down	-0.633614
			HS.294603	down	-0.639889
			ZNF101	down	-0.644448
			NOL11	down	-0.648454
			PPRC1	down	-0.649242
			LOC645157	down	-0.650645
			LOC100131196	down	-0.658965
			KIAA0831	down	-0.659567
			STARD3	down	-0.665152
			LOC646688	down	-0.668695
			POLR1C	down	-0.670787
			SFRS6	down	-0.680529
			CIC	down	-0.681275
			FLJ38969	down	-0.685976
			CAMLG	down	-0.687557
			RSL1D1	down	-0.689017
			LOC100134273	down	-0.694934
			RSRC2	down	-0.698389
			RELA	down	-0.707322
			NOP58	down	-0.707448
			PABPC1	down	-0.71385
			RNMT	down	-0.713953
			SGSM2	down	-0.715562
			EEF2	down	-0.737863
			U2AF1L2	down	-0.737911
			LOC400455	down	-0.744587
			BAZ1A	down	-0.749779
			RPS6KB1	down	-0.750408
			ITPKB	down	-0.75218
			MYST3	down	-0.754284
			LUZP1	down	-0.754484
			EXOSC6	down	-0.761884
			S1PR1	down	-0.762951
			ELP2	down	-0.764543
			SSH2	down	-0.787861
			LOC347292	down	-0.799037
			CRY2	down	-0.801364
			FOXO1	down	-0.825848
			LOC651309	down	-0.838002
			LONP1	down	-0.839303
			LOC727820	down	-0.855734
			MGC3020	down	-0.884118
			BEX2	down	-0.885619
			CRTC3	down	-0.904475
			USP36	down	-0.909042
			FBXL11	down	-0.910704
			RAPGEF6	down	-0.948987
			JOSD1	down	-0.976336
			STAT3	down	-0.97734
			TBC1D15	down	-0.981339
			C2ORF89	down	-0.983246
			H3F3B	down	-0.995639
			BATF	down	-0.997551
			DHRS3	down	-1.04252
			AP3M2	down	-1.05014
			MGC33556	down	-1.06267
			FAM100B	down	-1.11553
			FASN	down	-1.11829
			RANGAP1	down	-1.1309
			LOC341315	down	-1.13324
			CCR7	down	-1.15204
			PIM1	down	-1.15371
			LTA	down	-1.16818
			PIK3IP1	down	-1.17875
			WHAMM	down	-1.18687
			KLF9	down	-1.23261
			SBNO2	down	-1.29746
			ZNF395	down	-1.32575
			LDLR	down	-1.40418
			IRS2	down	-1.52806
			MAL	down	-1.55074
