# Supplementary material for: Ex vivo microRNA and gene expression profiling of human Tr1‐like cells suggests a role for miR‐92a and ‐125a in the regulation of EOMES and IL‐10R
Source: Eur J Immunol. 2021 Sep 28;51(12):3243–6. doi: 10.1002/eji.202149315 (PMC9293355; doi:10.1002/eji.202149315)
Supplement: Supplementary file 4 — Supporting Information [file EJI-51-3243-s002.xlsx]

## Sheet: Sheet1
Detector	Th1 CM1	Th1 CM2	Th1 CM3	Th1 CM4	Th1 EM1	Th1 EM2	Th1 EM3	Th1 EM4	CTL1	CTL2	CTL3	CTL4	Tr1 1	Tr1 2	Tr1 3	Tr1 4
hsa-miR-125a-5p-4395309	0.579682	0.182617	0.633719	0.466948	0.227737	0.0813234	0.371269	0.290293	0.0375982	0.0189454	0.0587035	0.00677659	0.563637	0.32754	0.0664828	0.15879
hsa-miR-150-4373127	7629.29	3301.47	5567.89	5678.65	3289.02	1922.56	3321.31	3003.82	1965.67	819.155	1826.15	1033.11	1719.58	3966.76	2753.64	1509.85
hsa-miR-186-4395396	7.88075	3.9419	9.89647	6.07268	6.56794	6.97317	8.13721	6.03595	29.4216	37.0395	21.5645	7.91053	13.4902	18.9187	14.4013	16.147
hsa-miR-194-4373106	1.15215	0.565615	0.604123	0.704823	0.205391	0.38284	0.383829	0.418292	0.894285	0.494826	0.491611	0.368765	0.824069	0.80986	0.924743	0.584062
hsa-miR-222-4395387	117.404	88.5789	99.9348	164.659	53.2401	68.5847	101.023	70.5993	51.3327	32.3791	55.1997	47.9605	35.9978	68.5338	74.1885	54.2366
hsa-miR-24-4373072	32.2747	25.2619	42.5449	38.0634	42.4426	58.4372	77.3074	55.1612	93.3001	45.8545	68.9553	62.6731	21.0951	51.1529	33.2925	31.1291
hsa-miR-31-4395390	15.1404	9.53935	12.3284	15.7834	6.21796	7.39635	19.1934	38.6014	0.664254	0.919545	1.17169	1.0423	1.23528	10.8059	2.46763	1.07266
hsa-miR-342-3p-4395371	627.875	491.447	622.493	773.541	396.298	339.158	456.204	336.995	308.218	123.041	254.688	101.11	133.606	339.142	137.675	142.636
hsa-miR-345-4395297	0.083235	0.0433715	0.468108	0.0282292	0.702925	1.30027	1.07888	0.404323	1.73605	0.477639	0.705437	0.914957	0.848412	0.971135	0.446931	0.366578
hsa-miR-532-5p-4380928	0.0782011	0.148846	0.220052	0.232827	0.343752	0.745776	0.633991	0.242588	0.486937	2.02089	4.51144	5.20456	0.326428	0.474916	0.190271	0.200433
hsa-miR-92a-4395169	17.0693	15.8883	17.0999	26.0341	8.67246	9.06819	10.9627	10.1935	15.6144	14.5102	7.48286	11.8251	8.43178	8.29214	8.48623	7.05279
hsa-miR-339-5p-4395368	0.790772	0.466158	0.928462	1.33916	0.930735	0.784483	0.609854	1.02497	0.0155365	0.299161	0.0739959	0.128405	0.0458745	0.284351	0.280899	0.391258
Detector	Th1 CM1	Th1 CM2	Th1 CM3	Th1 CM4	Th1 EM1	Th1 EM2	Th1 EM3	Th1 EM4	CTL1	CTL2	CTL3	CTL4	Tr1 1	Tr1 2	Tr1 3	Tr1 4
hsa-miR-125a-5p-4395309	-0.786667	-2.45311	-0.658085	-1.09867	-2.13456	-3.62019	-1.42947	-1.78442	-4.73319	-5.72201	-4.09041	-7.20522	-0.827163	-1.61026	-3.91088	-2.65481
hsa-miR-150-4373127	12.8973	11.6889	12.4429	12.4713	11.6834	10.9088	11.6975	11.5526	10.9408	9.67799	10.8346	10.0128	10.7478	11.9537	11.4271	10.5602
hsa-miR-186-4395396	2.97833	1.97889	3.30691	2.60233	2.71544	2.80181	3.02453	2.59358	4.87881	5.21099	4.43059	2.98378	3.75384	4.24174	3.84812	4.01319
hsa-miR-194-4373106	0.204333	-0.822109	-0.727085	-0.504667	-2.28356	-1.38519	-1.38147	-1.25742	-0.161194	-1.01501	-1.02441	-1.43922	-0.279163	-0.304256	-0.112876	-0.775806
hsa-miR-222-4395387	6.87533	6.46889	6.64291	7.36333	5.73444	6.09981	6.65853	6.14158	5.68181	5.01699	5.78659	5.58378	5.16984	6.09874	6.21312	5.76119
hsa-miR-24-4373072	5.01233	4.65889	5.41091	5.25033	5.40744	5.86881	6.27253	5.78558	6.54381	5.51899	6.10759	5.96978	4.39884	5.67674	5.05712	4.96019
hsa-miR-31-4395390	3.92033	3.25389	3.62391	3.98033	2.63644	2.88681	4.26253	5.27058	-0.590194	-0.121008	0.228589	0.0597752	0.304837	3.43374	1.30312	0.101194
hsa-miR-342-3p-4395371	9.29433	8.94089	9.28191	9.59533	8.63044	8.40581	8.83353	8.39658	8.26781	6.94299	7.99259	6.65978	7.06184	8.40574	7.10512	7.15619
hsa-miR-345-4395297	-3.58667	-4.52711	-1.09509	-5.14667	-0.508558	0.378814	0.109535	-1.30642	0.795806	-1.06601	-0.503411	-0.128225	-0.237163	-0.0422558	-1.16188	-1.44781
hsa-miR-532-5p-4380928	-3.67667	-2.74811	-2.18409	-2.10267	-1.54056	-0.423186	-0.657465	-2.04342	-1.03819	1.01499	2.17359	2.37978	-1.61516	-1.07426	-2.39388	-2.31881
hsa-miR-92a-4395169	4.09333	3.98989	4.09591	4.70233	3.11644	3.18081	3.45453	3.34958	3.96481	3.85899	2.90359	3.56378	3.07584	3.05174	3.08512	2.81819
hsa-miR-339-5p-4395368	-0.338667	-1.10111	-0.107085	0.421333	-0.103558	-0.350186	-0.713465	0.0355814	-6.00819	-1.74101	-3.75641	-2.96122	-4.44616	-1.81426	-1.83188	-1.35381
