# Supplementary material for: Ex vivo microRNA and gene expression profiling of human Tr1‐like cells suggests a role for miR‐92a and ‐125a in the regulation of EOMES and IL‐10R
Source: Eur J Immunol. 2021 Sep 28;51(12):3243–6. doi: 10.1002/eji.202149315 (PMC9293355; doi:10.1002/eji.202149315)
Supplement: Supplementary file 5 — Supporting Information [file EJI-51-3243-s005.txt]

ILMN_GENE	Th1 CM1	Th1 CM2	Th1 CM3	Th1 CM4	Th1 EM1	Th1 EM2	Th1 EM3	Th1 EM4	CTL1	CTL2	CTL3	CTL4	Th1 10 2	Th1 10 3	Th1 10 4
AAGAB	135.8848	144.4531	126.908	195.4377	159.489	142.8544	120.2731	142.6019	163.8714	117.0891	120.2207	127.7828	109.4433	111.0704	156.6629
AAMP	127.496	118.9092	131.0334	146.9956	121.9899	116.3548	131.6803	128.9207	128.089	126.8138	124.9214	158.8355	126.0621	131.9492	129.7633
AARS	265.1009	270.606	324.455	483.5442	195.1315	195.1631	230.608	319.2857	162.7547	263.3835	351.1132	248.1631	440.5295	351.2484	284.0267
AARS2	114.5664	116.2103	135.4521	134.3475	120.463	118.224	121.3603	132.9445	126.1802	127.9131	127.4291	114.6593	154.1058	126.0735	119.3373
AARSD1	238.5206	181.2074	148.4842	212.1262	161.6339	138.2655	133.4931	139.9638	123.5072	155.6184	130.1566	117.8322	154.251	169.1359	153.9102
AASDHPPT	136.1105	114.68	124.4611	107.8853	122.9135	105.4834	136.8317	128.0683	111.995	121.2016	123.0651		149.7283	118.5328	114.5655
AATF	276.7049	208.6511	249.3941	271.2502	220.498	186.5145	244.7565	229.6641	219.6043	271.4922	268.4013	260.3734	213.7156	267.1376	267.6458
ABCA1	264.2528	148.2822	108.8698		350.5479	493.304	146.1601	101.0106	280.4144	127.0236		155.8128	125.7371		120.885
ABCB10	136.932	174.5014	129.7983	128.9937	139.579	158.7234	133.6678	152.6284	143.3028	134.9281	147.627	122.5248	158.5895	158.6788	138.6073
ABCC10	114.8329	111.962	113.9247	125.625	111.141		118.8148	123.8217	108.3117	134.7147	161.9529	110.5024	110.9947	142.9976	124.0729
ABCE1	310.9834	212.4384	186.1666	162.272	167.5025	156.2124	184.9807	144.8244	134.8939	133.1898	159.6417	175.6085	184.9623	173.6387	147.9219
ABCF1	489.1117	376.7915	404.4397	563.3148	348.6837	313.9057	343.7721	313.6129	346.7969	281.4117	269.8514	243.0394	319.6227	285.66	305.7694
ABCF2	93.19932	96.90114	108.1228	120.5882	96.06628	97.12939	102.5893	106.9718	94.40406		92.95837	95.01225	108.4132	102.3164	103.4617
ABCF3	150.5541	145.3928	119.1825	153.9861	126.9655	137.375	111.8506	118.5057	137.8183		119.9166	114.9901		99.91364	119.6749
ABHD10	126.3508	108.6092	112.0316	149.3784	124.9349		123.1253	113.0741	131.5802	105.7052	116.976	105.4684	127.6372	115.866	117.7292
ABHD12	98.14043	109.6244	119.7645	106.9604	112.7382	119.4262	122.1172	113.9567	112.4048		112.6086	151.9421	104.4498	114.4021	114.4687
ABHD14A		122.1292	146.4691	140.1635	157.0335	138.4716	138.7986	172.8861	136.5269	178.4583	174.9831	117.0543	158.3416	171.3535	195.3947
ABHD14B	122.5078	139.2992	152.1861	213.9057	113.0045	112.5377	141.9394	133.9021	105.5819		114.2393	105.9938	126.718	120.382	126.4562
ABHD3	141.9898	133.0743	180.8737		106.6139		172.8591	161.3513	112.6988	210.1452	205.9945	159.6566	233.3602	209.4353	174.8043
ABHD8		131.1014	111.2285	147.399	120.3626	133.8459	105.5772	108.001	113.0741		112.3367	115.6727	116.2587	105.7582	118.3547
ABTB1	161.5885	177.5365	243.7348	346.6239	167.947	176.9686	217.8662	285.744	173.4282	297.3375	256.5488	181.3753	275.9964	283.7371	238.541
ACAA1	181.8244	183.5081	234.6208	182.0575	179.119	171.8189	190.6401	218.9158	194.2269	314.3787	274.9622	284.2599	264.9085	299.5802	250.5926
ACAA2	118.4766	135.9933	117.3132	114.1406	176.9551	149.3784	127.4291	139.9371	152.6828	127.757	130.8636	119.8574	126.6071	131.2761	136.3644
ACAD11	238.4839	222.2334	187.9023	224.6082	223.2227	211.7108	197.618	203.398	213.026	200.8067	228.1433	205.2708	173.6088	194.9061	223.4182
ACAD9	117.0689	106.063	102.2593	131.7274	111.0997	108.6207	116.4014	119.8574	125.3283	119.4486	116.868		126.2089	125.3283	104.4868
ACADM	104.1299	108.4157	145.9335	144.9136	112.351	109.171	139.108	141.9834	117.2968	180.6509	188.1602	162.1114	220.6656	169.7525	140.8726
ACAP1	171.9929	193.5278	376.7108	827.4942	173.9825	212.4598	314.5764	340.3632	190.1704	455.5761	391.1786	311.8686	305.535	374.328	333.8736
ACAP2	122.6943	118.2442	140.1479		114.8089	134.1006	137.1221	130.7941	99.61408	132.2906	159.7263	112.1205	122.7754	131.8223	118.0529
ACAT1	162.3777	154.576	141.5982	169.1218	195.569	169.3792	167.0177	184.2763	142.5884	225.8009	211.7982	172.7587	188.6361	191.6966	185.5632
ACBD3	229.8429	186.5745	168.7332	189.6914	228.4114	168.1731	185.541	186.882	158.5694	165.3508	174.0506	173.512	158.5123	165.6938	172.2669
ACBD6	138.1453	127.0665	131.6293	147.2369	131.438	116.0554	117.7052	113.3686	105.2169	111.0498	106.46		105.0153	100.4662	113.7691
ACD	145.6285	172.7587	214.5617	255.9999	160.7404	152.5	183.544	235.0472	160.0251	218.0357	214.4293	138.1885	180.7099	232.785	210.6201
ACIN1	233.4547	205.7587	237.7442	315.5668	219.0785	219.7198	235.8157	246.8033	230.5611	199.5934	288.3019	240.3998	230.0013	223.2227	250.2267
ACLY	173.3891	173.054	195.2671	307.3904	180.6508	150.5234	204.376	215.3664	155.8083	229.4671	262.8849	185.2978	240.2904	223.6108	197.2697
ACN9	101.3138	103.8192	162.7901		126.9031	110.2792	149.2613	142.7677	110.632	151.4354	135.8939	143.2441	158.2395	135.7213	132.1262
ACO2	170.8477	126.8816	134.3095	127.2726	141.8107	138.1885	134.0898	138.2964	135.3856	159.1023	136.7546	137.5241	133.405	135.0383	141.4304
ACOT9	129.5783	113.396	111.1627	106.105	199.1857	189.7399	126.6515	124.4337	156.5605	117.5948	133.9678	146.8788	114.4666	145.685	144.2666
ACP1	416.5346	390.4596	467.3413	202.3383	405.8552	340.3406	429.5181	448.7519	384.9066	329.4726	443.5728	393.43	376.1628	393.0273	429.6505
ACP2	148.9334	142.9832	127.2836	153.705	140.9971	144.8804	121.2165	145.2457	100.1639	126.4439	111.0423	119.5959	129.4472	144.0786	175.9912
ACP5		101.4494	128.301	132.6934	107.5275	116.9322	152.9154	126.3428	100.2089	131.5223		137.7566	148.0359	129.1425	179.688
ACRC	113.0465	114.5973	105.3339	126.3639	107.0042		107.3498	101.8404	103.6766	107.9076	107.3102		113.0183	109.1419	95.65959
ACSL3	132.4678	130.8992	118.9223	112.3043	132.666	134.7016	121.1254	118.9944	131.4481	115.2472	124.1305	117.8078	114.5175	115.8867	115.0787
ACSS1	132.5841	116.5748	189.5646	361.2204	121.3033	130.3133	149.6498	200.5276	122.4368	310.2993	235.9553	173.3879	212.8201	242.2451	194.3316
ACTB	1294.29	1418.669	2974.683	2067.917	1399.62	1699.379	4030.586	3207.441	1888.262	3028.033	4068.505	5529.69	4143.465	4419.362	4313.287
ACTG1	2203.454	2459.276	3757.771	2217.149	2017.737	2774.493	3039.534	2868.139	2962.939	2913.145	3698.223	3131.752	3243.42	3772.617	3033.76
ACTL6A	123.4962	134.0311	171.6768	118.8125	117.0834	121.6436	163.87	169.9983	110.4824	174.6894	177.7813	144.6971	241.8739	183.5046	159.0303
ACTN1	193.602	178.7778	393.099	515.9754	140.2901	245.5471	136.2073	119.52	113.3222	145.2079	136.1319	121.094	372.5742	166.0233	148.1111
ACTN4	126.9429	177.774	196.3564	224.2381	300.5031	459.8242	293.0737	284.1278	381.7835	374.6126	387.4242	380.4575	197.618	303.3827	296.0461
ACTR10	260.7035	231.4185	252.9474	200.425	262.6663	226.8557	237.8575	269.2189	239.3242	252.5898	240.252	213.9552	260.5537	252.347	209.7732
ACTR1A	144.1535	204.2392	172.8136	262.2313	182.261	241.3602	160.4169	196.6302	224.6082	262.4364	279.9185	211.0675	185.7442	229.4482	188.3515
ACTR1B	234.6641	266.4721	259.7636	193.602	184.6488	240.5663	223.8026	226.9399	193.7471	198.8327	197.3119	169.9817	213.3469	199.6317	201.9377
ACTR2	505.233	612.6276	863.7013	603.3983	710.6989	635.703	1158.488	919.7878	594.0496	870.7675	1132.901	930.6505	835.1532	1012.125	924.3854
ACTR3	186.0589	163.4031	165.6938	166.9059	142.7457	146.0302	182.2934	161.4107	150.655	263.8957	217.2636	195.3561	223.947	187.4181	151.223
ACTR5	143.3172	143.4323	142.0104	144.2201	123.6151	146.7893	122.5423	148.1632	144.5933	123.0306	148.842	110.3111	131.2481	122.2632	125.4592
ACTR6	201.7818	162.2671	209.7732	235.8157	170.1374	147.6457	208.4557	221.1697	152.3646	177.1693	185.3074	159.9094	229.7118	215.0565	221.0889
ACVR1		121.9724	199.2148	177.1978	102.29	123.7976	184.1919	169.5184	100.8105	124.8721	140.8975	135.0471	161.8069	203.9617	152.6958
ADA	287.7867	300.4197	273.4667	230.2563	412.0473	482.8146	344.4061	380.627	503.5579	480.1855	474.6426	438.5583	395.7035	404.069	541.916
ADAM8	121.0486	145.1593	157.8966	166.3997	181.9517	307.3539	275.1887	216.1593	349.0237	306.2484	420.8977	246.2894	236.235	187.5267	198.4577
ADAT1	114.4676	117.0187	148.3123	163.8714	147.2931	147.3834	158.8537	194.9335	130.0759	145.3126	138.252	157.0335	132.0766	191.6659	184.9941
ADCK2	169.1359	198.5912	161.9529	211.0373	143.8871	161.3333	160.1767	164.8686	163.8342	169.1564	169.6399	172.7344	171.4113	170.569	164.9593
ADCY3	126.8816	243.0728	137.1917	142.4588	279.0679	453.7339	145.0184	164.6049	365.8188	162.7547	169.3633	390.4437	168.6259	218.8191	205.3627
ADCY4	125.9465	133.8127	96.93656		139.5326	144.5364	102.1274	100.9461	148.8282	134.1859		132.8204	93.91056	109.6881	121.5981
ADCY7	130.2524	174.4637	152.2596	115.8589	139.0574	158.3246	171.9752	155.6984	174.1704	239.8017	234.6208	222.8381	227.6793	179.8805	181.1041
ADD1	404.1817	433.6109	543.9594	578.7402	352.3295	365.678	461.6248	514.1519	344.6432	518.6918	631.4417	452.7989	688.7849	531.1838	457.6736
ADHFE1	102.3709	117.561	188.9485	142.2359	105.5103	115.6811	196.5831	201.2069	126.6805	230.3302	296.2859	145.0759	199.6826	225.1876	196.3042
ADIPOR1	345.5127	339.103	209.912	134.0045	294.3143	397.8438	251.55	215.7226	281.582	192.6678	220.8084	248.3852	209.2942	212.4122	196.8199
ADIPOR2	175.9178	165.3254	166.5953	174.2554	204.8259	243.2141	199.5176	202.2403	256.7336	217.9098	248.4711	197.3119	219.4164	178.221	228.0329
ADNP	179.1646	162.9794	140.4791	118.7949	156.4649	169.2043	141.4731	143.2125	166.0921	134.5486	156.7933	133.1021	150.0445	147.3595	138.7484
ADNP2	447.2082	343.7165	213.7576	151.3761	369.2443	360.1895	196.178	216.9389	315.7047	142.6895	165.6709	158.6428	139.7817	136.3466	190.2742
ADO	147.6942	132.7038	131.3551	184.9941	183.1768	142.8281	174.0708	144.4141	131.137	128.4258	133.5636	123.1408	119.5116	134.0647	133.6678
ADORA2A		103.4845	173.7793	211.1831	137.5016	185.4394	166.956	138.4367	215.2648		114.6079	171.1878	155.9516	163.9271	181.8244
ADPGK	314.1428	264.8459	296.9868	239.5453	243.8253	260.2443	293.3722	270.7229	247.3445	259.7636	351.2484	299.9276	270.7229	338.7817	233.0168
ADPRHL2	408.3129	282.5177	288.218	258.4025	323.7208	209.4839	274.2412	274.0671	229.0535	212.6264	218.0357	211.4537	206.1434	271.3197	263.8957
ADRM1	296.3323	255.8145	252.5616	216.6976	347.7626	323.6548	262.6722	354.6024	354.8839	336.5487	310.5617	361.1624	282.4756	319.2264	376.6387
ADSL	249.9037	293.8129	407.5223	470.64	256.3968	255.5181	358.8823	274.5249	207.7119	340.3632	271.1178	283.1062	425.5947	469.455	330.2404
ADSS	234.39	219.1804	208.6914	199.5716	204.4105	201.7363	226.0847	249.6334	204.4581	177.7415	203.8475	183.8364	202.6224	213.8363	195.534
AEBP2	137.0237	128.8539	123.4174	142.562	129.8096	122.079	129.2935	114.521	107.4805	123.6151	122.1185		126.9775	128.6796	115.5837
AFF4	198.5912	215.1139	138.7986	127.8487	197.0466	200.8767	136.9464	145.1593	192.6117	118.0863	144.0336	133.276	132.8204	129.7102	147.2931
AFG3L2	294.6887	326.185	278.6818	380.627	295.0282	334.9196	226.7415	291.6501	259.7636	247.9476	259.8215	261.25	304.5341	286.508	239.6633
AGAP6	157.8102	178.4767	142.7082	187.9648	130.488	130.7218	130.4967	140.6709	156.6195	140.4782	133.9887	147.7058	145.8044	141.8928	146.5718
AGAP8	390.2621	340.5566	293.5318	482.6223	313.1928	315.3527	283.8538	348.1125	323.609	522.663	348.1125	404.9944	439.0719	375.2578	358.7669
AGFG1	144.7167	133.5891	100.4186		113.9372	124.0974	105.9058	99.77899	104.8013	100.9197	105.8381	93.88288	98.74004	101.192	100.4225
AGGF1	180.9618	196.8493	140.9923		161.2102	175.7841	135.5766	144.2169	147.3991	121.6486	143.3407		150.5078	139.7241	141.6664
AGK	143.6497	136.6709	130.5357	157.9387	155.3157	131.9096	136.986	170.5339	142.9057	140.1635	144.5364	132.6208	147.4627	136.9027	153.8044
AGPAT2	92.03248	96.80674	97.82052		94.01321	112.6006	108.5026	102.5496	97.5918		101.7874	114.3523	93.73979	94.45559	99.49319
AGPAT9		116.0159	120.1941	133.2132	134.8595	243.4617	139.418	120.6365	114.2039	109.7982		248.8937	105.4897	114.3382
AGXT2L2	126.3911		165.4817	116.477	108.0802	98.30761	151.5796	151.2638		146.0343	176.8377	133.9744	140.1177	174.1548	162.1823
AHCY	213.5904	182.0575	266.8071	182.1646	172.3864	237.3193	232.0629	199.3513	180.3551	233.8864	212.7584	258.3415	254.3871	214.3646	161.6499
AHCYL1	162.6522	192.8618	279.5223	299.686	179.2384	236.3746	334.9196	267.1376	185.5868	289.1732	270.7869	261.4593	311.3434	258.1092	220.3767
AHDC1		110.0182	102.3327	136.5683		114.699	101.3025	98.4567	136.8618	113.3487	107.7042	105.6001	96.72394		96.5537
AHNAK	138.3237	167.7159	470.0327	519.1002	205.9767	210.208	606.8008	655.864	295.3199	616.2367	986.1753	399.5525	374.4774	495.6435	485.7879
AHR	1430.684	1537.456	999.6896		1290.213	1546.526	945.6868	1309.198	1681.229	3328.593	2339.483	3745.955	1860.461	1771.881	1647.934
AHSA1	165.1457	162.153	186.2133	167.9245	169.9329	147.1268	179.7056	189.252	175.948	191.8602	195.3561	189.9764	205.1867	227.5773	200.2937
AHSA2		133.7595	242.9906	210.5096	111.974	127.5163	259.4336	209.9649	159.9483	356.9158	456.4069	180.1925	413.7617	278.0483	188.2484
AIDA	248.4711	287.5581	308.9991	373.4973	245.6788	274.1556	275.0235	280.4144	226.3701	375.7036	329.1469	311.3434	400.7462	315.5668	301.4815
AIFM1	105.344	100.6285	107.4239	134.7319	105.8197	104.8482	105.2185	115.9789	104.2312	105.7166	112.9658	109.1857	109.239	113.2409	109.749
AIM1	236.122	278.2925	103.0667		156.988	191.4538	101.497	107.7589	138.2232	119.7032		113.1244	110.4105	105.5076	108.0886
AIMP2	178.4391	149.8671	179.3729	167.7302	169.1359	173.0399	165.3254	181.2499	185.0667	217.9455	207.5235	215.7144	217.5163	231.1553	214.4293
AIP	374.328	374.328	462.8097	467.4288	361.494	321.565	360.1895	475.858	309.9771	460.9277	369.1218	332.8582	433.7747	508.5884	549.7534
AK1	130.5357	137.8535	116.1034	120.7442	124.7684	148.7609	133.9164	166.6867	109.4704	168.5768	206.3156	116.9404	135.4521	204.7165	148.694
AK2		95.4992	150.6891	119.5219	98.67934	98.93025	145.3079	129.3719	111.6121	144.8816	132.6012	121.2422	164.9166	146.2329	129.4749
AK2P2	174.3376	198.3531	117.0344	262.2866	163.5461	144.8499	126.2089	146.0889	186.8512	329.7673	190.0326	244.5914	160.2482	164.1418	148.4456
AK3	231.787	259.9901	218.0357	235.1031	260.4999	283.9377	198.4577	213.1972	332.0807	228.0329	250.8524	238.5723	209.9911	260.5537	242.6314
AKAP10	127.602	120.2731	112.261		109.5652	120.4026	105.5251	104.834	117.2589	110.7276	110.892		114.1083	101.4214	99.1003
AKAP11		117.338	120.4719	131.061	109.6895	111.8383	113.377	122.6296	101.3466	118.0254	117.0466	118.2708	135.5408	128.6849
AKAP13	363.1363	407.3758	314.5922	287.3792	293.3005	394.8723	323.3604	342.5207	351.9781	339.8276	468.9776	277.7998	299.0141	293.7593	296.3342
AKAP8	298.9786	250.1703	329.0716	237.2629	210.3347	247.9476	275.5356	245.7361	207.3435	139.1322	198.3868	162.8151	178.9669	178.5462	202.049
AKAP8L	155.3668	171.9929	163.3376	324.2194	152.5741	155.4853	126.1402	150.52	149.2158	150.2178	140.1792	156.8678	143.4526	147.6942	148.0359
AKIRIN1	285.4116	305.2594	200.2453		273.7266	314.7875	171.8462	198.1707	274.3824		187.8847	295.9879	168.9456	245.8937	229.32
AKIRIN2	322.588	377.1072	345.6203	226.035	463.9744	474.4352	418.9089	324.2194	491.0995	260.5537	459.5983	452.8777	288.7964	317.7462	398.879
AKNA	588.4445	982.335	846.7659	849.8599	985.8888	1339.653	910.5657	1249.736	1341.776	1122.146	1552.092	917.2201	785.6326	985.8888	983.9399
AKR1B1	279.0679	275.1887	380.9848	358.4561	290.0784	263.5578	388.6566	370.1194	268.5685	410.0099	385.8042	387.8791	519.7144	499.9139	440.7614
AKR7A2		110.2739	362.7832	382.0571	123.3324	133.7595	335.7632	348.4363	134.5428	325.7621	338.4532	280.3	368.5953	342.5901	332.9366
AKTIP	119.1343	132.7381	170.233	211.9455	131.7828	134.4682	177.9091	149.5242	170.2528	183.3128	168.5094	166.5194	219.702	259.6051	190.6502
ALCAM	118.3308	106.5246	120.0828		135.6567	136.4535	114.5359	115.5075	150.5541	113.1244	128.0779	267.5836	115.0014	133.941	117.0785
ALDH9A1	476.7912	427.8291	640.5765	567.4144	529.5423	522.663	563.5394	788.5799	475.1483	649.6115	661.1927	625.7538	629.8996	872.0822	772.6447
ALDOC	152.2269	179.021	798.3703	335.9611	139.8223	157.1636	711.3193	271.2502	135.2137	185.8029	170.6646	199.4121	310.197	255.6731	313.4609
ALG5	213.9552	233.5445	179.1637	164.2341	238.425	197.1744	188.6892	164.7394	218.959	186.5408	183.5081	210.9402	186.882	148.9198	172.6607
ALG6	128.415	139.2534	172.4094	188.8939	129.2542	128.5672	164.9125	159.3703	118.3465	172.3441	188.1299	142.1575	210.1452	215.0896	156.1645
ALG9	290.8038	324.5298	174.8043	189.0387	277.904	292.371	155.3312	164.0843	298.9786	165.8244	148.2119	189.252	143.8682	147.1969	193.92
ALKBH3	165.3508	145.7817	182.0575	195.7842	146.2688	139.7141	147.8714	179.9589	116.2794	157.3676	139.0167	143.9898	157.1824	142.5767	158.9531
ALKBH5	1116.651	1489.738	2026.379	1493.546	1644.755	1799.165	1580.706	1627.554	1268.923	1147.721	1572.389	1063.821	1302.351	1511.795	1500.308
ALKBH6	193.1599	206.4303	170.5339	197.3119	199.8299	194.1381	155.8847	167.7036	212.9253	187.7249	178.2924	121.0838	169.2668	165.2472	201.8488
ALKBH7	213.795	241.2752	222.1504	227.9858	175.5245	213.6681	190.9798	208.5742	173.1191	158.8537	175.9178	174.9612	197.3889	177.7545	226.6357
ALOX5AP	267.3729	454.4369	628.916	678.0233	831.9029	1644.755	1544.868	1673.374	2193.268	1185.04	2078.34	2410.805	1074.379	1493.546	1149.378
ALPP	3326.09	2937.242	1744.39	5096.104	2672.139	2427.356	2440.136	3314.059	3114.782	6745.43	4060.839	6056.165	3271.375	3884.456	3548.23
ALS2CR14	200.2294	232.6081	120.008	259.4336	166.9986	177.6202	131.7986	151.3312	210.1452	467.4288	208.4171	480.36	206.0213	222.283	226.2595
AMD1	284.8094	296.0762	222.1994	211.7019	304.0366	280.1582	224.4627	190.4143	290.3276	169.2654	185.7354	212.5362	169.8351	176.1559	194.0795
AMDHD2		121.8932	114.3864	186.179	110.6092		109.1111	109.5732	106.3836	108.4356	106.8999	107.2589	111.8125	139.5651	127.037
AMFR	168.0211	203.8035	127.4962	159.2198	182.7115	195.4801	125.8097	136.1218	146.1052	108.3157	113.0332	130.7659	112.5511	116.5624	122.9086
AMICA1		104.4914	358.7669	429.3307	123.9778	126.4974	555.1417	385.8042	181.8451	317.2595	330.5652	648.5134	413.5799	429.0854	294.8597
AMMECR1	104.8913	101.0192	121.8266	118.9013	103.5373	98.04483	116.9883	128.9296	101.1658	113.5612	127.0109	100.1007	113.6571	121.3153	121.7797
AMOTL2	138.5559	143.4189	104.6304	164.8234	130.6833	113.153	103.2061	113.6825	117.9964	197.6409	131.0681	169.6236	105.3882	128.1641	116.9076
AMT	159.3533	137.9601	169.667	229.4099	136.0833	136.2529	147.1588	197.2858	134.4809	260.2443	212.2243	224.979	226.4997	181.8727	186.6654
AMY1C	360.0313	486.8411	594.7474	458.3128	429.5085	662.4417	788.5799	589.7719	540.8847	627.9694	687.9353	840.739	758.1376	574.0252	524.5999
ANAPC10	191.9156	197.0777	172.4392		212.5065	171.5205	168.8519	160.3535	178.3892	156.0657	140.0829	117.2589	164.0646	173.0929	166.7554
ANAPC13	365.2409	271.4077	319.1953	354.0414	351.2484	278.5919	324.7345	460.9277	261.7121	321.0656	290.5595	344.6288	401.6933	354.0414	413.2435
ANAPC4	181.6892	150.3905	233.3602	379.8861	169.4757	187.3866	237.9201	259.2982	160.1978	235.633	254.4455	151.1162	292.4507	253.1359	260.0514
ANAPC5	384.6346	417.7599	468.3107	643.6772	385.5684	370.683	501.1781	500.9048	388.4058	660.6342	636.6174	487.704	641.8805	634.5325	542.4761
ANGEL2	441.3461	364.4482	289.1148	376.068	362.4262	281.8912	267.9717	299.0862	338.9122	353.522	450.0555	317.2595	285.3255	273.1541	322.9023
ANKDD1A	139.7317	147.399	112.2156	141.1051	202.4382	246.8033	135.1903	131.9241	273.2186	195.0995	109.2014	146.4377	137.6457	103.1793	154.0253
ANKFY1	165.5232	139.6267	143.021	153.96	153.043	130.7479	124.8662	144.3344	126.4882	171.0718	145.7959	123.2897	176.3969	161.0889	137.6063
ANKIB1	196.7354	221.9664	245.0823	205.7899	235.1031	214.2186	266.7543	256.0762	250.0318	303.1405	297.7921	240.1891	267.0151	282.7276	283.7599
ANKLE2	160.8885	176.3159	139.3888	175.6088	170.7258	211.2158	164.2341	148.3752	191.8887	159.3343	151.2725	161.4107	159.125	154.2408	140.2016
ANKRA2	228.194	232.2383	212.4842	136.3241	219.1783	215.3026	235.2763	223.6151	218.5876	222.6688	230.1575	205.8597	242.1217	223.6664	227.4292
ANKRD10	138.4551	165.1386	164.6774	121.3498	135.5832	157.9571	163.9724	149.5486	157.0909	146.3081	192.6963	157.6789	175.0921	164.084	144.1178
ANKRD12	419.1342	323.8819	252.0461	211.8915	284.2599	291.4763	214.2528	243.6335	257.2011	199.3124	192.5098	173.4884	211.7546	203.8479	198.5266
ANKRD13A	255.3366	382.6152	271.4922	448.0444	322.9023	391.4854	286.8195	303.1405	284.3557	260.7035	308.6457	260.0991	294.3828	280.4144	240.9931
ANKRD13C	239.2696	209.5464	130.2324		199.6317	189.3615	125.8461	123.6987	172.2943		116.3548	107.3645	125.9014	113.7877	141.7785
ANKRD17	125.2603	124.5331	116.3436	105.2692	111.7291	106.6584	121.2417	107.4375	102.397	101.0536	115.7099	99.86582	118.7021	116.1297	105.8657
ANKRD28	109.3875	99.64565	104.9039		104.6376	100.2469	107.0815	104.6237	95.40517	125.1476	130.4511	96.23132	105.9916	107.3583	100.8631
ANKRD30B	2187.932	2142.675	1318.628	3161.143	1971.622	1942.044	1644.755	2454.76	2279.788	4771.873	4141.254	4934.245	2819.38	2819.38	2543.313
ANKRD36B	217.649	265.2824	244.3941	175.9135	214.3835	197.9318	220.4101	283.6442	202.0613	277.6389	213.3402	235.9775	278.6002	281.7029	263.4994
ANKRD37	148.0012	151.8393	156.1511		134.6353	122.8093	130.357	126.1089	167.752	122.4785	118.3097	118.5844	128.0334	116.9076	131.4836
ANKRD39	157.2788	154.1229	168.7623	214.4788	171.9095	132.0766	156.8208	152.7594	184.6214	191.2724	157.1824	170.1374	134.4166	214.2846	212.8201
ANKRD40	140.2377	135.024	114.1545	118.3366	130.2107	122.4604	119.0833	110.9884	144.2979	128.6077	127.2225	111.0566	102.8875	111.5231	115.1802
ANKRD49	283.4763	240.3998	242.6314	268.713	217.9882	194.6032	292.195	223.6427	200.7615	219.5595	258.1656	231.787	208.1798	237.7442	244.4178
ANKRD54	125.2521	127.602	135.0383	198.2658	130.7218	120.3753	128.5322	138.6073	150.1165	105.7308	118.7398	129.3926	111.5643	118.5162	144.3128
ANKS1A		105.6395	146.017	140.407	110.6287	124.9989	145.1108	172.557	127.5641	163.5823	187.4938	132.571	148.2822	169.0682	151.7481
ANO6		109.504	146.8378	131.7384	111.3142	115.7131	151.6905	125.7588	124.9076	137.0106	171.726	130.6435	154.5316	125.8225	123.6235
ANP32B	1845.583	2153.492	3170.123	2613.785	1445.667	1741.111	2106.936	2470.47	1168.442	1741.111	1895.336	1515.056	2116.797	2403.969	2088.956
ANTXR2		129.0295	159.3533	163.7628	144.6093	182.0322	262.5216	272.0378	149.7821	201.3952	194.0716	210.8162	226.0736	222.1045	159.7014
ANXA1	1744.39	1818.795	2795.373	620.1711	1555.331	1217.315	2828.716	2335.502	1457.802	1756.625	2561.57	1808.158	956.3497	2543.313	1442.465
ANXA11	173.453	204.2206	228.6733	275.1974	196.5401	207.1433	209.9389	211.9725	194.1276	194.1083	168.7399	192.5047	199.6499	180.7695	186.5177
ANXA2P2	11354.87	12714.5	11905.51	11600.41	11492.38	10105.34	9254.443	11046.9	11258.49	12025.36	11729.33	12025.36	12618.54	10708.7	12714.5
ANXA5	130.1037	143.6718	467.6496	178.4391	314.8954	618.9887	820.8292	383.1793	434.0492	612.1887	522.4623	705.2723	581.1867	611.8372	664.5117
AOAH		99.89631	146.7304	233.926	115.6866	144.4954	227.2634	237.6897		257.8355	283.7599	174.4637	192.8618	221.6869	226.7048
AOF2	191.1646	204.2996	169.2668	312.0562	167.6579	204.873	178.4151	179.9085	172.9823	163.5461	156.685	153.3894	165.5735	188.7797	167.6579
AP1G1	206.5682	187.7264	118.1357		185.6452	192.8135	121.4837	127.2888	164.2566	122.6779	142.912	144.9587	124.1248	137.7713	139.4321
AP1M1	206.2769	206.7809	273.3251	336.6511	215.2648	216.1593	259.8215	292.4507	239.0684	322.6818	342.4634	256.5281	439.5282	276.0148	271.4077
AP1S2	141.5293	133.0289	337.9752	198.1793	219.7112	334.5886	472.2067	253.0125	193.5004	219.4024	284.9216	332.2976	333.787	272.3615	283.4713
AP2A2		100.5856	112.0944	173.6863	105.0002		112.6389	112.5377	101.1328	107.97	113.0954		98.91427	104.2733	105.1699
AP2M1	136.7337	160.1638	235.5515	316.504	160.9019	174.046	261.9086	220.9329	175.1985	230.9716	233.4931	241.3642	210.1705	234.0958	234.8022
AP2S1	478.4509	481.0503	693.2189	898.7289	895.2818	858.9686	722.1155	752.9567	820.5971	857.4733	837.1252	1111.505	958.5421	980.2745	941.4934
AP3B1	222.6886	241.5947	304.783	176.082	269.3742	291.172	367.0156	292.9683	235.2302	314.1428	339.604	355.9848	366.8407	329.9598	277.0608
AP3M2	447.5035	322.3052	277.7158	613.1134	185.5632	186.3791	204.873	245.9655	190.2291	190.3793	154.3809	170.3758	168.9328	169.5484	243.9349
AP3S1	150.1056	164.6909	193.8764		283.539	219.4642	233.8864	187.21	184.5965	167.3287	186.0876	237.3193	168.6436	209.6041	245.6254
AP4B1	282.6189	271.3197	260.8376	398.879	235.7462	224.4943	248.3682	226.3701	266.3402	277.7876	238.5723	183.4358	303.2522	254.0557	235.982
AP4E1	127.6657	146.9846	127.2622	138.3514	159.6566	145.5811	141.1928	140.0115	148.9486	157.5585	168.8306	141.268	134.0647	152.434	131.1486
APBA3	288.7964	225.2861	311.3434	245.4903	186.2397	198.5912	251.2598	273.2711	214.837	300.1817	259.2011	216.5626	280.5672	299.0862	277.3876
APBB1IP	192.1119	248.0942	479.0526	423.3694	205.3627	188.7797	439.8578	470.1273	185.1305	488.3008	672.5256	495.9799	502.7048	536.1548	395.7035
APBB3	172.9151	156.9507	298.4105	221.7569	121.4918	143.465	275.82	307.338	127.8616	317.5425	262.5307	188.0509	405.672	328.2732	227.5424
APEH	187.1256	203.9292	236.7843	369.3426	177.1693	185.3929	217.3687	262.7439	187.2744	381.1725	267.0793	251.4669	289.3835	370.1194	274.3884
APEX1	506.143	439.6202	413.4839	234.6799	331.1698	376.8811	329.023	350.4791	400.2143	329.845	291.4724	597.6349	429.3867	352.9182	320.3487
APEX2	178.5695	173.8083	131.0074	142.352	141.1817	150.7205	141.5135	164.1418	151.6905	158.4547	147.1463	121.7858	149.0007	156.3208	142.8904
APH1A	212.0415	268.7789	183.7334	183.8048	247.4222	295.2801	211.6185	200.7063	256.7376	183.6612	204.6137	283.8185	175.9003	211.4323	221.6628
APH1B	115.7232	140.5513	152.9662	145.8681	121.1646	158.8698	154.1058	133.1685	137.599	111.168	107.0709	118.2004	122.2488	112.1205	149.9102
API5	261.8065	307.4995	212.9253	165.1865	261.4286	285.1763	224.0568	217.0143	227.7824	213.7576	263.0019	215.0565	294.8597	263.2177	202.1027
APOA1BP	126.161	185.3074	228.0824	222.49	181.4921	199.5431	244.8384	253.3519	189.0143	272.7954	239.4419	223.9013	249.1338	254.1021	294.2922
APOBEC3G	112.8884	133.7144	150.0741	103.3195	294.4321	274.3621	309.7069	323.4656	382.1534	538.6523	457.1128	215.2448	209.1558	289.9828	278.2838
APOO	155.2308	125.9116	125.2667	114.3796	125.1677	122.2758	131.7662	110.1983	119.729	136.4267	120.5349	145.8044	116.0359	117.8585	123.8866
APPL1	148.1953	130.7218	114.729	144.2876	123.6987	126.4342	114.7706	118.8465	126.4645	152.3646	142.0388	145.4922	118.8148	116.184	119.996
APPL2	224.0568	283.3973	186.3791	173.4326	315.277	275.469	195.9881	171.1878	344.6288	177.9299	216.3551	157.5762	185.0667	192.6409	206.9696
APRT	218.1374	248.3064	344.5235	376.5603	194.6634	192.1812	261.2396	295.8577	192.7045	330.8254	286.0726	279.2699	335.1568	307.1165	305.089
ARAF	254.6241	223.1758	200.4924	362.7832	270.606	266.7014	221.0889	225.0197	248.017	184.122	200.3992	204.272	204.7954	208.1798	181.2499
ARAP1		120.8071	146.7512	180.0279	117.5059	132.2641	144.9499	134.6681	122.5248	138.2655	132.4447	114.3633	141.9394	135.1027	141.123
ARAP2	157.2949	166.3645	120.5936	135.3919	209.6987	175.5575	159.5069	159.3619	172.5215	162.7703	146.7857	134.5995	129.6684	141.6627	148.4466
ARCN1	675.1999	652.3484	568.7162	435.0391	706.8938	496.4857	526.117	450.7278	537.4304	524.2561	483.7937	517.673	520.3125	433.7747	411.0153
ARD1A	118.1368	156.525	170.2448	201.2238	153.3437	164.8463	153.599	171.4251	170.5928	217.8643	165.1653	181.9517	188.3515	199.8299	203.3642
ARF3		112.7866	123.4281	134.134	131.9768	135.7831	144.5799	140.4681	132.4447	144.4008	156.0217	142.4146	102.0841	126.8711	130.7941
ARF4	374.8925	313.4581	377.5752		351.8889	391.082	384.6595	358.2098	406.8942	242.3923	286.2204	435.4661	292.6032	292.7448	348.0376
ARF5	213.1483	235.9553	233.926	284.5091	261.4593	251.1144	242.1183	256.9045	272.4402	243.8766	285.6269	287.0644	237.2629	313.9673	297.5934
ARFGAP1	135.4043	168.6737	140.1308	294.0934	155.4772	150.0096	125.3045	139.1953	150.7685	138.9236	141.58	151.3094	151.0119		157.98
ARFGAP2	195.0995	174.2141	175.3708	243.0728	193.1218	157.9387	160.9997	169.7445	168.1731	157.3954	168.6436	149.7656	160.4169	183.2041	197.5075
ARFGEF1	153.0843	158.9102	140.5685	158.9454	142.3449		139.9013	148.9785	143.6109		158.6868	129.7062	153.4872	139.7858
ARGLU1	1346.053	913.5057	1021.497	1037.615	902.2673	748.0146	1268.923	1334.801	771.9587	1190.821	1395.009	953.1445	1294.191	1287.98	1346.053
ARHGAP1	278.0483	241.8803	231.2003	221.212	274.1556	254.1571	240.8534	262.2866	230.8822	406.4916	335.0451	306.8771	297.7125	366.6867	324.8482
ARHGAP15	418.1884	344.5386	823.2169	526.9236	353.0152	257.8355	734.938	868.5048	223.7666	459.2833	498.2528	393.3079	682.0175	629.8996	477.4364
ARHGAP19		107.6023	168.6259	174.6431	124.0212	120.0828	169.667	158.3416	122.3769	117.9543	164.5854	123.6779	142.4316	147.0138	146.4377
ARHGAP21	142.23	148.1793	134.2389	243.5111	161.3333	209.7322	141.2831	138.8816	141.7785	166.7554	183.7085	140.8368	168.3421	161.0194	128.8166
ARHGAP30	153.0272	159.2991	319.7038	347.2463	204.3104	208.0607	290.0892	337.2335	193.6568	364.8301	373.1638	269.8122	301.192	366.8339	345.2675
ARHGAP4	533.9323	514.8365	421.2501	751.0652	450.7278	442.6064	335.9611	398.5012	367.8434	572.8176	489.023	409.6106	446.0034	549.3999	482.1717
ARHGAP9	384.2771	580.4724	766.5324	635.2344	470.5357	672.5991	714.548	718.632	732.4265	683.4279	773.8472	525.4631	693.1843	839.723	682.7496
ARHGDIA	572.8176	586.9619	510.5717	802.4677	632.1132	587.3147	500.2708	530.8782	609.8315	515.6697	563.2343	562.2474	405.7292	534.6865	609.8315
ARHGDIB	2543.313	2828.716	3935.72	4060.839	2926.545	2613.785	4504.427	3834.295	2729.52	3740.781	3764.641	3502.682	3994.565	5941.836	5048.549
ARHGEF18	607.1313	647.569	1170.566	1994.844	426.5315	456.1336	609.366	818.826	434.4723	773.2242	854.5408	516.2329	1158.488	1113.006	779.8954
ARHGEF2	510.5717	487.1286	633.0762	1467.671	590.5102	815.5235	557.2034	532.8884	670.9815	848.9063	732.853	583.7705	926.7344	632.1132	543.705
ARHGEF3	584.5764	620.9106	883.1384	1341.776	479.9148	514.6149	877.1075	789.3502	559.6987	1091.779	1198.276	497.3491	850.6161	665.0078	696.1122
ARHGEF6	203.9292	255.8833	583.0324	609.8315	298.456	303.6061	738.7053	741.0513	313.8415	709.711	718.8133	500.9048	558.4275	736.9757	548.5954
ARID2	143.9183	144.0782	117.4266		125.5255	140.4619	123.9186	124.4089	131.3498	115.4842	130.7427	121.2835	118.4136	120.29	110.5823
ARID3A		125.3121	148.2988	140.7812	129.3131	187.9648	171.6119	159.4042	192.3631	190.0108	205.5341	366.5447	163.1008	155.7562	155.6352
ARID3B	273.4667	357.831	265.915	185.541	344.1186	381.6501	208.5742	238.2146	302.259	235.3223	215.015	236.1861	184.9696	232.9381	278.8614
ARID4A	150.1602	159.5688	140.8673	131.6688	158.0331	167.976	133.4461	130.2946	139.1215	122.2954	132.5975	126.8967	121.5523	122.4277	137.7167
ARID4B	278.8833	221.9964	251.8291	364.6661	231.2687	207.5357	193.581	220.8844	229.1509	242.3421	162.5402	172.5612	211.0255	204.9749	202.6596
ARID5A	336.6045	266.1664	135.8481	143.9009	172.3224	152.2373	103.5947	120.8389	143.9881	96.64603	102.2354	113.7049	95.48613	103.8981	129.9261
ARID5B	1089.437	1047.25	822.3397	494.2402	660.6342	455.8777	616.1114	507.0853	379.2634	325.3564	366.1188	334.3546	412.0473	767.9116	784.89
ARIH1	261.4286	269.2189	158.1021		251.9819	234.2225	158.5123	127.838	240.9273		121.3319	137.3572	119.7427	125.2667	124.6248
ARIH2	509.5779	456.4069	355.7269	388.0704	375.5661	415.7393	309.7093	436.3395	340.6808	331.9716	401.3073	267.0793	285.4674	236.3746	335.4247
ARL1	161.7436	171.4469	158.0632	154.3195	177.4113	182.4921	147.4168	165.0431	153.8044	148.3752	181.2074	160.6116	144.4705	153.0784	157.2663
ARL16	3354.941	3021.498	2281.503	5164.756	3631.52	2400.464	2916.616	3510.222	3372.135	5207.311	3741.771	4505.786	3548.848	3789.479	3731.501
ARL17P1	145.6116	165.9356	102.53	118.1103	139.4349	129.6889	110.8203	109.2574	136.0285	152.9154	116.1181	209.5227	123.6656	115.0403	111.2914
ARL2		120.3474	166.3997	326.3635	107.4382	117.8762	154.5516	208.5015	124.194	189.6294	163.0341	174.1465	229.8429	173.5923	178.3892
ARL2BP	371.9774	467.8867	435.2344	427.2538	431.7018	492.7645	411.0153	430.1297	340.0316	297.7125	376.3584	291.4763	403.5436	328.2571	336.9247
ARL4C	281.0918	236.5981	163.3201	136.334	284.5919	236.1861	205.2334	200.6719	245.4386	134.1179	194.7162	214.0541	124.5686	162.153	177.3438
ARL5A	258.6998	261.4136	326.3736	469.0346	317.5318	306.2225	357.1725	354.7622	335.3218	379.2968	390.2682	330.4202	343.464	339.0445	380.753
ARL6IP4	171.0027	177.074	157.2187	280.2219	153.0405	139.0213	145.9466	151.1368	147.6011	152.0733	160.8369	171.3021	158.2533	158.1635	191.5303
ARL6IP5	516.4632	591.2944	1019.822	1149.378	632.7153	804.1134	1141.545	924.3854	705.572	946.5244	1125.466	915.6113	987.3929	979.7827	973.2275
ARL8B	235.14	265.801	212.982	185.2083	260.2443	317.3857	268.9411	189.0143	285.3255	180.9677	216.8875	249.7538	215.9479	224.088	206.5904
ARMC1	188.6636	172.543	146.2688	219.1207	208.3746	176.8165	148.0518	175.6317	164.9338	173.9402	167.4851	165.223	164.1261	179.0469	163.6817
ARMC10	99.34753	113.7765	168.3056		95.23379	100.6503	155.4255	148.4155	100.4187	132.357	149.9899	137.6723	145.8318	145.0535	131.4298
ARMC7		108.703	131.127	178.9918	114.7357	107.9385	126.3639	138.8471	113.54	118.5748	123.4281	123.6151	119.974	133.9887	112.0876
ARMET	342.2551	376.7108	364.6506	355.492	454.6563	384.2634	371.2133	491.49	363.7045	458.3128	431.8676	557.9766	512.1324	416.3354	478.5217
ARPC1A	267.2522	250.7917	215.9839	273.3958	281.7241	259.9901	220.7014	243.3987	276.5308	239.3242	249.7538	227.0384	215.0565	258.2355	270.606
ARPC1B	116.4865	138.4716	187.0943		119.5532	126.7821	189.4761	155.2954	122.5423	185.8324	169.667	214.6054	145.5546	176.8165	186.0317
ARPC3	693.9016	459.2833	739.8976	260.9992	1049.892	464.4268	928.8995	728.4301	950.8104	736.9757	1029.603	1224.953	807.5007	926.7344	1106.987
ARPC5	179.8379	193.3857	374.9137	403.7188	256.7336	318.2713	528.2955	408.3129	329.8649	684.6719	842.7552	700.4812	733.5746	625.7538	550.7819
ARPC5L	726.2775	583.0324	303.2522	347.1539	861.6389	598.4102	427.9802	477.9827	886.3817	335.7632	462.8097	410.192	233.176	332.7556	419.6709
ARPP19	241.7948	213.1738	181.4759	160.9559	215.3028	236.4499	229.6187	162.1731	194.2214	195.4338	186.189	172.963	163.477	159.8878	182.011
ARRDC5		109.488	145.2588	153.6644	129.8212	112.842	148.7609	147.5844	109.9813	169.5801	132.6807	131.8139	157.1636	168.2407	174.929
ASAP1	258.3329	239.7384	244.0851	247.0751	210.291	205.8742	198.4913	158.6081	175.4834	186.2564	156.1725	178.1299	172.9803	170.0266	162.9966
ASB1		118.2072	143.6319	239.3242	123.7244	123.9154	142.9687	162.6729	128.9207	192.4468	160.4026	106.7923	152.336	155.5455	137.599
ASB3	206.5149	184.7785	151.7661	177.7065	189.8816	168.1913	167.1038	164.1431	168.9219	153.1505	162.3742	155.6493	165.0896	159.2191	172.3929
ASB8	224.2033	209.3463	227.491	213.1698	219.676	197.3945	232.597	205.8515	215.64	180.5755	171.4738	171.6381	173.0457	193.0897	211.0706
ASCC1	252.347	289.1148	163.6333	148.4573	219.0368	272.9765	162.5845	160.4026	236.832	116.9076	137.0896	193.0923	122.4899	140.2377	161.8384
ASCC2	355.7269	353.6766	314.8225	355.3509	333.956	333.956	258.7825	354.8937	327.3686	326.045	312.1594	227.9424	324.9586	304.5961	288.1394
ASF1A	150.8885	147.7876	168.9573	126.7266	143.4726	144.4008	181.5547	191.7944	132.5841	182	156.115	153.9283	210.7104	189.2126	136.9151
ASH2L	211.4888	173.8585	212.5065	179.3729	177.2821	170.8121	226.6008	186.6015	174.5712	227.7824	225.2861	207.7999	261.4593	285.559	220.7923
ASMTL	137.1048	141.0469	174.9786	181.9883	135.1006	144.6484	161.5531	177.1801	142.5992	167.9282	157.1734	165.4956	138.7216	165.4147	174.7014
ASNS	163.2544	151.2605	196.94	311.2744	130.4121	135.6347	177.4007	176.7538	146.3614	197.717	152.0442	151.3976	210.5615	151.7495	168.7946
ASNSD1	619.3519	497.0537	641.6052	452.6771	373.8882	388.4058	524.2561	442.6064	328.5195	300.6875	312.8	386.1444	431.4635	328.7216	360.6343
ASPHD2	120.6822	125.383	100.9128		137.3976	131.3551	107.6709	114.7864	133.1311	137.0396	117.0049	203.2786	116.0965	146.534	136.9027
ASTE1	153.6162	144.6407	141.1635	125.0225	170.3758	143.8389	153.5257	148.6147	157.8966	131.4181	142.6188	111.5099	128.0639	161.5495	140.7945
ASXL1	198.2658	173.0069	190.4135	169.246	136.8885	135.7958	144.9919	168.8071	123.743	124.0212	143.6007	123.0306	146.1206	163.4031	160.8255
ASXL2	117.3033	133.4685	262.3517	308.9991	134.1006	154.2158	295.1142	266.8745	151.19	240.9273	255.5979	235.0472	209.81	240.0864	227.7292
ATAD1	152.6064	134.5354	127.0321	120.5716	139.5014	121.7287	116.6864	121.7951	131.4812	118.8212	130.724	131.5035	147.115	135.6541	140.0106
ATF4	855.936	817.9995	843.8238	681.9099	954.1907	927.4106	848.9608	830.3337	921.27	547.1076	737.898	704.915	628.5089	579.5859	636.0518
ATF5	133.4152	122.2758	208.0804	161.5714	174.0506	153.8477	264.4857	148.7133	419.6709	117.3202	138.522	300.4197	150.3905	124.0833	166.5545
ATF6	149.2433	155.5798	157.7196	144.7606	138.8263	152.4686	153.2552	145.1437	129.3758	128.2852	130.7094	148.9334	163.5026	156.115	134.7981
ATG10	165.7948	179.3846	144.7494	303.9407	173.2576	150.7253	155.4455	189.1773	175.3095	269.0463	178.4403	276.1313	191.4777	220.8168	196.5512
ATG12	220.3027	196.0522	255.5554	415.8189	228.8265	180.7935	222.2682	218.6154	187.5671	206.8766	230.5619	241.8597	188.6712	238.2027	233.8755
ATG16L1	349.33	294.4737	244.121	305.1727	291.7869	329.8051	312.2438	321.8111	279.4046	240.8551	310.8795	245.2136	269.3536	295.237	263.8227
ATG2A	338.9122	416.7737	207.0974	301.5487	569.5631	873.2944	256.3267	317.6388	547.1923	245.2493	255.8242	238.3162	186.7437	225.6447	303.9775
ATG4D	119.5816	123.3421	100.9289	105.2608	117.1869	120.8179	100.3467	106.5789	133.4075	95.57269	102.8978	102.4252	96.07925	96.14983	100.8896
ATHL1	553.2131	632.7153	275.1887	1234.022	258.1656	298.8806	162.153	308.5254	203.8235	159.6759	325.1651	278.0483	235.0086	268.8534	277.2457
ATIC	323.609	228.8553	376.9139	496.7533	251.2598	173.6616	291.172	364.2879	181.4114	403.5436	296.4152	323.0347	417.7599	405.7292	348.689
ATL3	174.5975	143.6319	118.5248	118.1919	163.8959	167.0177	131.5886	108.1909	163.4436		109.6928	122.2565	114.0117	116.2368	120.5772
ATOX1		107.4571	143.3642	204.272	114.1774	129.7293	158.2821	157.2337	151.9586	170.2625	167.1609	205.9725	184.9333	161.8854	175.9671
ATP11B	104.1842	108.1992	110.1656	114.9226	101.7377	111.8388	111.3881	108.978	112.8781	121.9062	138.3275	97.57426	111.2562	114.4923	102.656
ATP13A1	131.2761	187.2348	135.9075	184.4252	119.3273	158.2821	122.6127	134.2515	125.7485	135.0851	122.5549	116.0554	126.2331	126.9775	135.0595
ATP1A1	566.7863	510.1393	496.5166	726.6127	339.5172	441.5213	427.0855	374.7219	394.6918	315.3978	370.174	303.0889	428.183	389.5137	306.8794
ATP2A2	216.6809	193.6136	145.8967		197.5996	190.1629	146.169	145.6638	196.9275	139.7392	174.6884	169.0793	143.7211	139.9649	151.175
ATP2A3	115.2497	149.9497	116.1771	154.2131	133.528	164.0352	124.2951	130.8945	148.3129	148.7323	141.5652	115.0657	120.5895	134.1611	128.6718
ATP2B4	147.1741	146.4524	256.2771	326.3834	160.2643	145.7079	426.7583	478.4562	235.7751	637.0825	636.943	315.9291	302.6918	453.6145	462.0911
ATP2C1	112.0275	113.6312	101.0937		105.928	110.6368	104.5746	98.70087	106.1169		115.4583	104.0324	109.4729	104.7273	104.2573
ATP5A1	1173.703	1156.855	1488.947	1145.42	1159.366	1137.175	1401.005	1489.755	1071.407	1210.091	1447.536	1534.586	1437.326	1454.491	1150.95
ATP5B	1834.874	1752.187	1874.891	1932.973	2179.423	2183.923	1925.968	1900.131	2353.414	1732.59	1884.612	1929.436	2142.675	2078.34	2061.383
ATP5C1	342.938	332.0807	271.9177	114.5881	330.7732	250.1703	348.8121	269.0284	309.6272	228.9986	303.8861	315.277	261.3257	267.5066	292.195
ATP5D	347.7996	455.7586	375.2325	532.2957	354.0921	388.3322	280.3246	401.294	294.2794	343.7094	312.2051	396.9211	373.7132	400.1627	434.9073
ATP5E	361.7328	500.5851	480.5616	412.9113	523.9396	426.5315	469.0233	419.2916	459.2833	326.4498	331.4799	354.6378	375.9617	358.4561	407.9318
ATP5EP2	1410.428	1897.55	2689.405	1910.271	2169.851	1769.906	2844.378	2288.24	2136.964	2166.668	2572.243	2331.153	2426.501	2458.853	2525.749
ATP5F1	313.7231	343.8691	410.1614	228.654	390.4529	387.1846	512.9938	382.9466	411.3849	448.2722	490.3066	476.7017	405.7165	467.0226	445.9116
ATP5H	598.5513	746.6606	1226.553	901.9875	661.3898	637.3494	1140.565	1041.215	549.3014	1025.013	828.6985	917.8938	1191.822	1389.462	1056.473
ATP5J	263.387	360.8575	452.9491	228.0807	332.9708	328.0563	567.969	435.0791	320.1908	398.6696	433.5403	499.4297	393.2893	409.9384	436.7638
ATP5J2	210.9354	244.7266	278.0963	359.8712	261.67	250.6341	306.7438	324.4195	321.1744	378.7849	324.6053	385.6049	362.3938	359.7334	356.3458
ATP5L	733.4267	857.2934	910.9473	538.558	945.619	796.061	869.5327	779.6116	772.3769	694.6398	648.1432	707.0518	831.9667	920.1198	871.289
ATP5O	956.3497	1049.892	998.7273	457.3654	1070.614	944.0023	955.3325	904.6262	966.2078	835.1532	824.3365	908.3857	967.299	875.1957	941.9609
ATP5S	112.7759	113.9085	114.8277		120.4876	113.2312	118.8464	115.2153	134.1587	104.0298	111.0823	108.8815	107.124	109.7672	122.6338
ATP5SL	282.0451	245.8603	240.3998	182.7406	233.0168	209.1217	220.8871	254.7923	213.9552	249.7538	249.6065	233.606	203.0685	278.8042	292.035
ATP6AP1	410.0099	389.2569	541.2787	1125.466	508.2589	753.2509	688.4395	704.2865	707.9648	726.83	751.8015	822.3397	713.7964	642.3851	706.8938
ATP6AP2	526.117	642.8007	791.4653	485.5557	770.5757	1072.192	1186.924	771.3303	633.4596	652.3484	836.1147	909.5425	836.8098	919.7878	897.5911
ATP6V0A2	135.7391	127.3917	114.699	133.4566	123.8325	120.7833	112.8997	120.9184	135.3029	117.3132	132.9652	134.6071	128.0779	133.7136	126.0067
ATP6V0B	266.0087	278.9631	355.6294	332.013	511.179	623.8729	429.6899	337.5974	551.3002	333.079	405.4738	592.4337	347.8948	414.8803	464.1589
ATP6V0C	635.9485	661.8746	714.6329		649.7297	792.9433	686.4771	631.9556	689.5376	520.1348	603.5906	683.8093	538.0428	560.5747	630.704
ATP6V0D1	210.6709	177.3056	190.5665	174.9612	278.8042	284.4557	215.5755	183.2581	255.4617	159.2727	196.1048	285.9937	205.9945	216.2806	254.1571
ATP6V0E1	297.2382	439.6208	597.3628	544.0278	400.742	406.3708	650.9525	740.4312	459.7051	760.4818	641.257	556.873	692.1544	620.8198	694.1086
ATP6V0E2	142.9458	220.6422	422.5777	491.0995	229.0535	240.3446	314.6608	358.5959	189.6632	318.4885	257.7365	229.306	355.9848	423.9402	428.8026
ATP6V1A	193.3857	207.9607	177.4113	136.8303	263.9619	294.8597	348.4363	296.912	343.7165	233.3207	280.5672	368.163	282.5177	293.4729	301.5487
ATP6V1B2	393.3079	307.0656	444.5209	398.3343	504.4643	753.8977	723.3348	336.9247	531.5207	341.8527	484.0691	509.2877	505.233	514.0005	436.5186
ATP6V1D		115.253	171.8189	171.9524	129.3625	111.8858	234.1212	219.2125	156.8406	233.6722	227.2634	232.9704	211.0675	259.2011	238.1281
ATP6V1E1	765.7834	617.6091	545.4219	658.2333	683.2136	627.7572	574.4083	612.996	704.7395	562.0073	518.6567	627.8873	583.3882	711.7954	769.8129
ATP6V1F	588.0588	629.8996	804.1134	503.2937	938.4923	1074.379	875.1957	745.6908	852.5377	724.9553	713.3026	1147.721	697.2271	883.1384	981.069
ATP6V1G1	991.9422	1014.407	970.9183	820.8292	1154.755	922.2799	815.5235	880.1519	744.0343	708.5731	785.6326	860.4299	890.4691	771.3303	937.1664
ATPAF1	116.0481	124.9988	133.4603	167.3298	121.1974	118.173	140.6569	158.149	105.9839	134.5661	130.4745	105.605	128.8076	152.6656	137.5741
ATPBD1B	235.2302	288.1394	234.0132	339.0178	302.8798	261.3737	232.8293	258.2355	241.3602	224.2381	194.2269	183.3501	208.4557	180.8737	239.4885
ATPIF1	159.7446	185.2953	230.3268	209.3635	187.7976	180.0191	226.0061	266.2004	169.8342	223.9354	229.1005	216.1072	232.6021	242.8409	282.2508
ATRIP	137.3193	135.3445	124.1531	187.0982	134.4497	129.7514	109.7041	131.4639	129.7905	107.5275	127.1335	98.98403	116.5463	121.7779	118.642
ATXN1	129.1581	150.1002	151.8027	142.7587	181.9711	142.0478	175.1202	174.6419	132.5476	167.4744	174.9699	141.1291	119.3609	163.7771	164.9624
ATXN2	185.4394	216.3551	387.2787	408.716	175.3477	217.9882	321.0656	385.5684	205.7224	386.1444	444.5209	254.6738	346.8163	374.745	331.7377
ATXN7L2	151.5527	140.1479	148.6604	145.2457	165.4861	128.4631	143.3277	130.5807	155.6984	114.6079	123.0617		106.0128	135.1774	133.782
ATXN7L3	190.4578	266.6181	184.1588	287.2102	210.1452	245.4386	163.854	178.5257	215.4875	161.1628	185.1305	156.9079	180.3331	151.8797	168.1731
AURKAIP1	398.1681	372.2932	440.3409	524.5999	466.36	448.2222	440.5295	480.5616	524.2561	556.2216	542.4761	443.6879	437.6377	510.5717	568.7162
AUTS2	118.7078	179.3987	195.3947	190.9059	652.7955	458.7428	507.0853	723.3348	530.6433	326.8879	614.7465	221.2953	248.5158	345.7319	316.2973
AVL9	107.4584	98.5619	94.58749		94.29339	98.18435	93.67807	94.22525	94.28619		91.28995	96.45821	92.86668		97.38396
AVPI1	121.7187	151.0098	204.042	164.0843	168.6259	225.0197	162.0472	170.4753	225.0197	118.3308	143.9008	197.1423	121.9239	169.3965	202.2896
AXUD1	1591.823	1531.451	875.1957	961.2292	1486.03	1772.852	831.9029	529.5423	1879.975	282.6189	352.6883	791.4653	387.7335	493.5419	491.7327
AZI2	127.0743	121.8817	111.974		135.4932	113.1836	124.2037	112.706	112.7983	123.743	118.3648	108.7882	125.6919	117.2887	115.5482
AZIN1	265.305	269.3461	257.1383	207.6341	266.5554	262.2312	315.8124	229.3265	246.2023		204.1548	233.8388	174.981	210.3347	251.5229
B2M	3706.51	3791.066	6739.964	3789.934	5847.101	5509.525	7706.347	7865.039	5799.289	7107.062	9261.363	7160.063	6153.399	8520.139	9214.97
B3GALT4	123.3094	125.1079	118.8465	180.0858	139.7945	117.8521	119.3197	145.069	134.1859	164.0392	158.2301	120.4545	164.0843	147.8463	146.9846
B3GAT3	125.1922	122.4785	114.5119	187.1886	112.3869		103.6335	109.7581	112.5796	109.7101		114.8655	108.1065	106.8654	123.3936
B3GNT2	216.0629	149.6498	129.3019		166.1459	143.824	107.392	118.5335	145.9375	105.7257	128.3145	119.4122	114.0323	119.2805	115.5288
B4GALT1	148.3632	145.5546	146.8277	169.8764	205.1656	198.9235	161.3886	147.627	229.7118	173.5358	166.0827	241.728	188.5429	220.3284	188.6015
B4GALT3	216.2063	254.7923	297.9589	375.9617	227.079	227.2339	303.8861	288.7171	238.1281	239.7622	326.7546	231.9185	243.8253	307.8374	279.1346
B4GALT5	137.4734	189.8585	174.1704	115.3708	504.177	410.192	219.6506	177.705	513.7716	255.12	344.248	286.6591	201.663	168.1731	264.1586
B4GALT7	167.4851	154.9251	145.1708	190.9527	177.1006	153.7862	132.4169	162.9546	151.2542	146.5045	143.7058	115.4587	175.7057	145.6686	141.9584
B9D2	393.4157	197.5369	319.6288	260.2443	225.3203	139.7817	276.7049	271.8505	154.5939	138.7274	152.2269	150.7787	143.5728	185.0885	227.5385
BAG3	527.4146	482.8146	280.491	227.079	326.185	270.606	233.5445	267.5066	281.4147	159.5438	160.0017	188.7428	155.3157	180.6573	222.4411
BAG4	140.9321	141.0462	131.594	180.029	164.9299	150.4111	133.0884	128.2655	141.8961	116.1276	119.4409	131.7771	114.1694	129.6035	128.1952
BAGE5	126.3982	124.5806	113.7232	130.9854	113.9078	124.6724	100.7411	127.0873	137.3572	129.5162		137.7883	109.5289		104.6238
BANP	503.3995	429.2636	581.6263	536.0709	552.4189	589.7025	494.7444	596.2682	562.4859	486.261	480.8827	694.4319	443.1254	585.2081	631.2759
BAP1	214.837	226.1228	142.0242	175.9671	209.6041	246.6896	151.2725	141.268	192.8252	129.9022	140.1153	116.0407	122.9611	132.0766	139.7317
BASP1	157.6994	124.8164	607.5921		638.4461	1077.779	599.7947	229.1104	672.9586	255.9999	229.7966	594.7474	436.3395	205.4637	231.6865
BAT2	145.7542	130.7083	138.0182	223.2472	121.4082	131.2707	142.2611	133.8916	121.7702	130.3988	164.4395	137.5582	140.6566	137.4959	130.3641
BAT2D1	739.1665	498.6209	411.916	278.4378	368.9759	374.0143	430.3792	394.1248	374.328	320.4767	349.1512	348.2307	402.8356	321.4293	273.3958
BAT2L	148.0933	130.1453	107.3535	136.3885	121.827	119.0371	118.1195	123.6899	113.8144	152.1497	133.9693	122.0302	158.306	128.6077	116.2281
BAT3	132.4026	137.9253	155.187	170.5981	131.7909	139.1199	156.6345	164.8519	139.203	164.9233	179.0779	151.3749	173.9892	172.2424	158.0872
BAT5	139.9081	134.5428	178.8606	138.2064	153.6644	148.694	175.6755	176.9299	154.6965	175.6536	189.5081	183.8465	162.0062	189.7321	169.4436
BATF	718.8133	384.8086	283.7599	317.7462	230.0013	157.4146	163.5461	190.5301	169.4929	169.6834	181.6892	128.8539	135.2251	221.7934	262.8965
BAZ1A	491.6606	385.1819	282.0327	267.2284	216.6413	220.3461	206.3599	197.408	183.9828	172.4344	186.682	165.1917	206.4012	214.5853	196.0899
BBC3	143.852	141.4079	115.2456	123.3659	129.1425	126.1802	125.1756	121.3972	133.3345	132.0239	131.5707	159.1023	106.421	113.8144	125.4488
BBS2	205.9009	173.0679	200.0993	190.1783	144.967	134.3024	177.8984	180.5768	117.0193	180.7131	166.5979	114.7098	254.3931	159.0059	161.0482
BBS4		108.6438	155.2308	184.0483	121.3699	125.1756	132.8852	161.9355	136.3222	156.8406	143.3442	126.0982	131.2574	162.2671	155.7349
BBX	434.4723	431.0601	467.4288	367.571	384.8086	487.1286	461.5489	433.7747	395.9211	370.1194	350.4253	364.0179	381.1725	358.0938	373.1277
BCAP31	182.8678	220.3284	426.6718	493.5419	342.938	312.6153	391.8391	409.198	330.1631	462.8097	420.5319	468.3107	503.8743	447.7819	483.7937
BCCIP	214.458		189.3015	142.9797		167.4178	181.1313	172.0794	173.0265	162.6775	139.114	157.7182	147.4324	148.7569	170.0566
BCDIN3D	189.7633	172.7869	143.3028	119.0284	173.3879	145.5693	143.3172	152.8969	109.5224	131.8702	130.0659	144.1203	140.9103	143.3442	146.1966
BCKDHA	190.5301	146.9956	205.3314	318.5976	167.146	161.7598	198.9235	210.2301	171.2107	176.7533	168.0418	190.5301	150.3462	193.0523	224.6959
BCKDK		130.7009	233.4547	218.084	145.0887	205.2708	255.9999	213.7576	170.1374	199.791	202.1681	219.3721	271.4077	228.4586	227.3404
BCL10	110.5746	126.7161	107.9557		114.1851	112.8137		97.87875	118.0918	95.33107		105.6846	104.8809	101.5165	103.8688
BCL2L13	190.0326	220.1283	325.0573	260.0991	204.5795	211.3614	316.9311	336.6511	264.0883	258.8841	342.3789	308.6457	313.4609	299.8229	261.861
BCL3	764.2025	631.7368	514.6149	481.684	525.4866	573.6448	327.77	296.1324	705.2723	184.2512	258.9335	476.1412	203.8479	280.7914	362.7832
BCL7B	332.9005	227.3857	213.4614	159.7341	275.7199	237.5402	189.6149	179.0322	236.2661	157.0942	155.6261	180.0614	140.4875	176.7802	218.7332
BCL9L	179.2599	217.729	145.5404	256.2597	192.3314	229.6213	141.8251	161.1188	240.1326	178.9406	226.6008		154.2938	130.4052	140.596
BCLAF1	482.4743	377.1836	386.5688	284.4177	354.4917	269.3838	376.5122	262.7018	284.6937	194.4437	237.8396	248.7095	264.8159	269.8669	252.7688
BCOR	321.9834	277.9461	171.8923	160.1546	228.5452	194.7128	213.5474	179.0442	249.164	147.6466	156.9696	168.1514	147.3205	140.5864	151.8234
BCS1L		101.1064	137.6312	137.834	106.8493	112.261	132.6807	151.7345	106.7207	154.0424	136.8885		171.2607	135.9249	147.4627
BCYRN1	772.6447	779.8954	378.6223	1449.628	557.2034	511.013	413.7617	636.6174	684.0729	1676.653	880.1519	1277.53	755.9846	666.2985	624.089
BECN1	480.8167	378.9961	274.2412	187.3012	325.4512	308.9067	307.2316	269.9601	342.4634	208.6153	271.9865	320.256	248.2766	249.7538	279.0679
BEX2	654.2888	526.117	486.8411	492.2853	321.671	302.0756	353.3092	486.8411	167.0982	138.1576	144.2042	209.7322	312.0562	250.6584	312.0562
BEX4	259.5699	226.1998	261.5543	127.0665	193.3063	192.4797	185.7442	175.3708	126.7266	111.402	140.2198	197.1099	195.1932	184.0986	174.4357
BFAR	141.8392	163.9957	213.795	175.6317	129.7831	139.3617	184.5354	191.1327	141.1051	259.9901	186.9544	191.6966	245.6254	209.3326	172.8861
BHLHB2	1682.552	1700.705	1283.725	693.1584	2972.282	2454.76	2174.52	1971.622	3872.98	1298.045	2682.641	2454.76	625.7538	1015.633	1369.382
BID	97.83395	92.1746	100.4835	105.6585	136.3633	182.5018	108.4072	107.9819	165.5028		107.4766	167.2051	104.6066		108.6547
BIN1	468.4157	503.9135	487.4012	893.2755	405.804	455.9464	356.8777	598.9302	470.9544	633.7084	600.2404	433.575	533.7518	542.4517	555.5989
BIN3	157.9387	148.694	130.3703	202.8756	128.3145	126.2211	120.7122	119.8229	129.5285	115.4654	112.5727		117.3483	112.1697	104.7493
BIRC2	434.8138	482.2013	239.394	326.0747	222.861	276.3821	153.0083	144.5253	285.2109	168.317	168.5852	163.9219	209.1802	169.7509	143.6236
BIRC3	798.8677	673.5814	519.7501	1360.531	519.6338	526.1418	472.5219	585.4205	544.7888	870.9875	492.2717	660.1765	589.8306	690.3617	715.1363
BIRC6		129.6626	117.4271	186.5145	124.5686	122.2851	124.2373	114.0235	112.63	110.212	136.7828		112.8038	121.6913	114.3306
BLCAP	142.3971	132.2407	164.9593	305.9663	134.8274	116.7521	172.3864	188.1591	127.8697	157.0928	168.9573	136.6709	188.8939	185.6118	170.2199
BLMH	148.1418	162.932	114.5973	205.6348	121.4596	128.3367	127.8777	124.2776	136.4535	107.7189	142.494	116.8803	123.8412	144.5799	111.7609
BLOC1S1		113.0954	205.4996	189.5081	217.5966	217.6846	183.8465	155.3857	252.1802	228.3673	239.6633	193.4565	142.1575	188.3158	224.088
BLVRA	264.613	216.0629	210.6709	188.8184	335.0451	196.0572	217.6846	196.3158	191.8602	319.1953	234.3897	193.5278	225.5408	283.3332	258.274
BLZF1	2297.578	2099.374	947.2121	3091.997	1744.602	1543.145	1276.2	1965.457	1711.659	4392.36	2768.464	3693.733	2405.438	2328.094	2005.296
BMI1	365.7033	324.2194	438.5583	343.0659	341.2301	307.8374	458.3128	416.3354	298.3944	303.6061	381.6501	253.758	339.604	323.0347	226.8557
BMPR2		110.0392	101.1718	102.27	116.0825	117.9732	116.1843	120.552	102.4497	123.2788	127.8558	105.9912	121.663	120.2347	106.966
BMS1P5	6014.054	6070.123	3764.641	8251.562	4570.461	4467.762	4817.391	5343.015	5355.35	9136.526	7369.66	8192.711	5941.836	6276.553	5545.243
BNIP1	138.0064	116.841	133.9645	106.0335	129.033	106.8861	134.6837	117.0984	118.4873	102.0301	113.0139	97.85161	93.12433	113.5765	138.5834
BNIP2	374.1591	434.4723	321.0656	236.7843	396.6273	356.5484	416.519	261.6057	354.1835	216.2806	306.3645	298.1315	223.1198	310.2993	236.832
BNIP3	160.7145	194.1976	662.9773	300.7897	137.2639	158.6428	492.7645	197.3478	145.0184	215.5755	144.4843	165.7123	256.1948	215.7601	194.7711
BOLA2	163.4487	188.2907	232.6737	196.7232	234.4808	182.9932	237.1138	262.6132	246.1378	268.598	265.2784	265.1194	243.288	299.4879	340.1239
BOP1	126.8231	111.0755	153.9102	246.7541	112.0242	108.7152	143.0607	159.3857	107.433	178.3892	175.5517	139.1322	215.3893	181.7022	165.019
BRD1	241.7816	245.2986	151.5227	136.6603	253.2103	268.5073	138.9398	150.3905	300.2355	138.0728	148.0179	172.1514	131.8702	144.7093	160.6893
BRD2	869.7945	836.8098	1129.667	1562.351	905.6357	881.3074	1089.437	1010.054	1302.351	825.2809	865.5908	914.4333	1025.556	803.4216	1032.366
BRD3	177.1978	204.042	227.079	430.8574	189.2828	235.2836	222.1045	236.0237	231.8772	259.1349	252.889	234.8195	226.7415	224.0164	216.8406
BRD7	151.6004	146.6506	167.7084	198.0176	164.2093	146.1878	169.4277	157.3497	162.2298	172.5369	161.0187	138.0014	188.8758	189.7912	172.3018
BRF2	217.7724	198.0744	171.0916	146.2855	188.8553	181.5547	155.5247	177.88	184.3969	123.6899	134.3208	182.261	131.5977	146.0511	163.2236
BRI3	305.1588	315.1497	498.2528	230.8822	429.9463	517.673	404.9944	317.1288	348.1125	292.195	291.0826	411.7357	296.5088	316.2973	406.4916
BRI3P1	151.8797	134.7309	140.0829	145.9375	177.3937	212.2243	149.3203	143.528	161.063	135.1027	137.9422	141.7926	136.5269	138.3907	144.9499
BRIX1	402.9756	298.295	343.8107	165.6391	316.669	223.5913	371.5244	316.7194	232.5617	199.2495	223.885	225.1409	241.2251	242.5992	287.9198
BRMS1	342.0701	339.2359	303.0167	448.0352	390.7264	322.6682	307.9052	302.0084	362.5226	301.907	291.5308	310.2396	283.997	327.9735	400.0276
BRP44	312.6153	358.2022	380.8046	167.5383	380.0298	352.8434	318.0507	321.9862	365.1164	236.7843	248.3682	304.411	230.337	325.7621	374.6126
BRP44L	218.2765	326.6044	314.0839	293.1808	381.2377	369.1294	352.6512	383.7502	445.0353	338.6223	379.3079	328.3317	331.7702	401.3931	416.3034
BRPF1	428.3145	436.4619	366.5333	411.5385	504.4869	529.2151	367.207	432.0092	490.3279	490.318	446.6016	395.2222	396.2093	360.225	395.2448
BRPF3	193.565	198.0445	254.6241	179.2007	242.5121	258.8841	228.0824	227.2339	232.6726	168.6038	258.5294	121.8817	176.4178	152.7594	181.9517
BSCL2	167.8208	195.9239	245.6788	260.2967	151.8393	157.4919	216.2481	217.7724	153.097	246.9623	200.1353	187.5448	233.4974	237.4255	196.6302
BSDC1	696.8722	501.1781	534.3406	625.2514	526.117	533.9323	423.1422	462.8097	421.147	450.0555	314.9937	404.4693	336.4521	432.7097	410.3583
BST2	172.2669	161.8069	163.5217	188.5171	214.0983	151.9109	189.7991	166.4882	164.3004	245.6788	200.2937	219.2626	250.992	196.3564	201.4558
BTAF1	326.3635	314.8225	208.8792	215.1139	300.7897	281.552	233.9753	181.3804	332.9366	203.9003	229.0535	244.8384	280.4144	204.5795	213.795
BTBD1	176.1987	159.7283	136.8944		163.6154	161.6664	150.2743	133.6249	153.5197		128.3863	130.2325	133.0864	125.7241	130.284
BTBD10	152.6117	145.8189	111.9868		155.3668	137.7734	123.9859	124.8721	142.8011	128.1564	148.1111	128.7682	118.8465	130.8759	136.9464
BTBD12		110.4866	108.2417	143.3442	120.9029	130.1137	105.2487	124.693	134.9458	134.7462	120.0712		130.357	118.4392	123.5818
BTBD2	298.1315	318.1905	427.9802	608.5314	237.9664	276.5308	322.3052	434.8899	231.5947	395.9211	490.5747	288.9546	508.8592	525.4866	349.9383
BTBD6	207.3435	211.9891	391.6778	283.3332	212.9253	180.4372	265.1009	344.9221	164.5334	376.5597	375.4042	205.8987	286.1848	336.8078	318.0507
BTF3	2155.342	1935.073	2610.809	1036.925	2333.435	1838.648	2038.381	1841.238	1948.572	1574.321	1468.243	1585.289	1722.01	2021.234	1830.124
BTF3L4	263.9148	180.7334	178.6544	105.0585	168.8289	152.6468	191.9553	179.2703	146.5085	135.4859	155.8335	186.0353	169.0267	163.832	160.2417
BTG1	6745.43	6789.744	6202.833	3179.459	6175.768	8029.673	9087.071	6910.683	5843.158	3193.017	5886.638	3452.919	3726.954	5648.471	5941.836
BTG2	817.3476	758.1376	426.5315	371.9774	411.5468	491.0995	247.1206	219.4164	395.0077	174.9099	218.4178	325.0573	197.0135	416.519	341.9593
BTG3	393.7837	476.5709	281.2848	132.0903	544.9632	426.8589	346.5916	270.9336	461.7906	178.2826	226.3248	245.9385	158.3615	247.5309	329.1705
BTN3A2	98.3611	107.2007	388.7313	308.2749	110.9369	101.7516	400.011	457.5933	124.9761	637.0983	564.4785	255.9989	546.3804	499.0612	369.3679
BTN3A3		128.1188	208.4557	191.3065	120.7621	115.0321	285.1763	251.8033	119.3532	359.1985	333.8736	153.4221	303.1405	292.371	212.5471
BUD13	183.6009	162.8557	164.2089	169.7169	175.3175	141.5731	157.1636	159.0687	173.9402	150.6764	137.6139	165.4173	142.4146	163.2459	154.1229
BUD31	941.9609	873.2944	865.5908	629.8996	946.5244	723.9417	773.2242	851.8348	861.6389	709.2626	845.928	755.2847	478.7972	679.3463	944.0023
BZRAP1	159.2727	161.1008	108.5236		356.1522	329.0716	138.5559	138.0403	491.9875	170.1143	152.1116	166.78	116.5906	117.5059	158.6788
BZW2	267.8092	171.8417	250.2267	186.308	176.284	145.6686	195.4377	179.5139	158.8881	162.9929	165.7603	168.5485	251.9144	194.8006	183.2581
C10ORF104	127.0561	136.847	237.7867	213.2755	106.0868	115.2689	211.9891	208.1798	116.7004	177.8201	165.0962	138.9398	195.5372	169.246	174.0162
C10ORF118	133.6906	126.312	103.5408		116.3441	125.9939	108.5182	104.5697	121.439	125.5239	109.4433	115.1976	107.8431	119.8732	111.3209
C10ORF137	122.3958	107.1866	120.057	125.2667	124.1266	111.402	120.167	128.2852	124.0953	146.3656	157.4567		142.3971	130.8264	113.5964
C10ORF28	129.6136	156.3751	137.8022	158.7426	155.1071	143.4861	143.2678	118.4967	115.0669	114.459	141.9584	111.0242	103.3385	154.7813	127.2948
C10ORF32	160.5585	135.7034	217.6183	123.8856	190.1638	158.7968	218.1677	211.7515	161.1293	167.3523	193.0578	179.8993	158.8708	207.6649	188.3791
C10ORF54	120.6947	192.2207	188.987	212.5471	239.2696	321.4293	263.0019	200.2937	232.0032	254.6738	201.4558	210.2301	188.6636	215.015	195.3303
C10ORF6	128.4631	102.9191	164.5854	314.9937	100.9892		158.5544	177.729		208.9996	201.3347	116.3186	213.0661	213.4158	147.2142
C11ORF10	573.6448	812.8628	1306.61	1050.893	867.694	775.9523	1772.852	1096.956	837.3994	1164.765	1526.051	1486.03	1467.671	1439.669	1520.869
C11ORF17	93.42789	98.50313	125.1474	114.9996	93.56376	99.1274	113.6105	125.8022		122.2663	112.1582	117.6745		134.0559	130.8339
C11ORF2	630.2357	619.8078	462.5206	872.0822	430.3792	569.0903	348.5552	365.7033	376.9139	394.6059	359.8019	328.972	419.1342	372.9536	428.4184
C11ORF46	162.3469	178.6221	248.9521	245.0823	188.6892	164.189	262.6663	252.1099	159.0072	146.2151	178.5955	192.1119	225.2861	197.0777	191.2724
C11ORF48	182.375	209.2027	235.1806	285.3255	240.7919	177.3643	218.7786	303.0337	216.6232	275.1887	246.1425	265.6166	270.535	356.1522	337.3357
C11ORF51	130.34	123.5412	138.0556		159.3703	122.4163	125.9939	122.2565	136.5981	114.9302	114.0752	147.8714	109.6535	128.3719	134.2825
C11ORF54	101.8293	98.17722	114.3396	129.5645	100.2115	99.74378	114.0296	121.5764	105.1194	132.8382	129.2352	130.8729	136.3385	131.1393	130.7223
C11ORF57	136.1533	143.3808	121.3972	130.4328	139.9567	136.0285	130.9743	126.7437	132.8852	122.2033	120.9505	119.2805	128.415	116.691	121.8174
C11ORF59	256.6353	281.4731	329.7673	280.2137	378.9961	376.9139	352.3735	345.8823	301.9986	286.0873	275.9514	297.7921	307.4437	346.6578	404.619
C11ORF68		102.2377	146.2469	135.5941	109.2912	107.1129	132.4587	138.4876	101.7958	125.6445	137.3572	111.5312	120.3173	124.5377	138.2382
C12ORF10	269.3742	254.8632	275.3488	296.5088	237.3193	231.6244	231.5947	257.7365	219.0785	259.089	251.9144	247.4105	285.559	283.8538	280.2137
C12ORF24	114.3448	135.9249	247.9476	147.3146	117.1793	121.7187	149.7044	144.0336		122.3578	112.2069	123.7346	142.841	131.8702	141.9243
C12ORF29	126.7648	136.192	154.4235	166.5953	126.4439	110.2396	148.5353	138.0266	104.39	131.7662	115.0126	104.1398	145.2457	142.1575	131.781
C12ORF31	223.6126	174.4023	188.8939	126.9775	199.3513	225.5846	171.726	192.2675	211.4888	131.8338	150.3281	169.4248	133.4931	159.9299	204.0685
C12ORF32	174.1161	152.3646	186.7674	185.2797	164.2543	126.0067	166.7098	166.9059	136.0833	133.6678	153.579	175.6088	136.9027	165.223	165.3953
C12ORF35	245.6597	256.9966	314.5333	330.3502	228.2629	280.979	329.0461	342.8417	267.0683	588.3132	569.2332	331.6078	493.8055	501.4242	397.7826
C12ORF41	1091.779	915.6113	752.5845	478.2315	841.3928	712.0917	861.6389	681.6143	575.0977	340.0316	520.603	606.7591	412.4426	501.9305	585.3677
C12ORF43	136.6105	143.7312	122.3269	123.7304	115.601	111.9669	113.0324	112.191	100.2282	101.1451	101.6548	109.7412	114.3564	108.1852	110.5862
C12ORF44	148.8092	139.4737	156.525	182.4921	158.3416	156.4617	167.9055	150.8174	204.272	145.1437	167.3287	235.5728	145.5404	153.2552	175.6536
C12ORF45	124.5541	122.6637	114.29		107.1515	118.5844	114.2393	115.074	241.728	121.3319	134.2694	206.3156	118.3228	125.1677	113.7433
C12ORF47	514.3195	493.5419	744.3985	1091.779	511.6551	482.3479	599.4256	727.4139	447.0364	486.8411	427.8291	456.9025	497.9552	594.7474	620.1711
C12ORF5	147.7193	126.5804	120.6551		173.7493	141.123	117.4119	119.6638	151.1707		109.9426	128.0334	103.3241	124.3767	139.9638
C12ORF51	176.6246	205.8272	152.0717	165.7429	175.9178	229.8429	147.773	178.3892	203.517	160.0017	194.6032	162.3024	190.4135	156.5796	161.4467
C12ORF52	130.2107	112.706	135.6921	127.2948	125.411	115.4024	126.2211	139.6134	105.494	129.6747	138.1453	143.8871	137.6615	156.42	140.4521
C12ORF57	1398.71	1506.799	1281.559	1460.092	1041.121	931.7101	873.2944	1106.987	934.1146	707.3785	917.2201	692.3007	1050.893	965.1216	812.0328
C12ORF62	189.252	206.852	187.3533	200.4924	211.5698	174.5014	186.3492	222.1504	210.5463	161.063	160.8082	217.0552	153.0784	201.2238	225.2492
C12ORF65	270.4753	223.2505	219.2125	253.0181	187.1256	165.782	155.4529	214.2528	130.8384	172.0178	145.4228	114.628	173.3348	175.0731	166.3723
C12ORF76	107.1532	106.2611	126.0387	102.8255	109.9331	101.4208	116.6319	122.8133	112.5917	120.3611	113.6765	101.6159	129.7023	117.9542	123.6567
C13ORF15	5278.126	3764.641	4082.136	1409.869	4771.873	2753.408	3753.562	2819.38	3959.75	895.3873	1192.535	1304.403	1790.544	2601.224	3043.064
C13ORF34	126.4562	137.0656	105.0579		147.7193	128.5738	120.7293	104.0118	122.9876		117.84	107.5114	116.4782	115.6108	110.6941
C13ORF37	173.1724	165.223	161.3886		156.2702	144.5245	153.3437	140.7203	139.6563	135.3029	144.5933	143.1035	154.91	179.688	149.6498
C14ORF100		117.9473	173.3598	131.3859	136.5683	131.8223	188.7428	135.7391	126.9555	142.5884	145.9695	154.3536	166.7554	181.6892	142.1228
C14ORF102	130.8676	156.3754	152.8943	221.9998	180.5517	167.6412	143.6902	193.1209	195.9291	186.1733	165.9645	178.0397	161.0518	158.9234	176.2222
C14ORF104	114.4955	167.953	119.3631		154.7586	112.8662	135.2418	119.1429	119.9486	112.2957	118.1195		132.3198	127.1298	112.6659
C14ORF106	139.3732	129.3625	166.9059	220.4212	145.7371	126.4439	221.3761	192.4797	139.5994	195.3303	308.0715	226.1635	189.6914	214.7899	184.7525
C14ORF109		110.2004	163.3438	135.0679	119.468	107.6759	154.2414	155.7638	127.2271	172.3663	160.5114	139.7676	172.5099	169.2683	161.9672
C14ORF112	269.6761	251.6126	339.2376	267.4324	300.4197	244.1034	283.2776	264.8459	247.7713	198.4823	202.0203	246.3472	205.2708	242.414	283.8538
C14ORF124	116.1181	117.5059	128.5738		102.1789		113.5489	116.1633	121.3896	140.6709	131.6803	119.1429	127.334	118.6271	131.4954
C14ORF129	120.71	129.3626	128.8121	99.12228	130.819	119.0034	119.3337	122.9458	110.0275		120.9192	104.097	116.9639	117.3328	120.3171
C14ORF131	278.5005	293.1391	177.0139	218.1747	188.2484	216.661	157.3207	216.0246	176.553	197.5369	176.5811	146.1029	217.0143	190.6401	173.9146
C14ORF133		105.2904	108.703	131.2372	102.4904	108.3681	109.4433	114.2135	104.1964	105.7471	108.1458		113.4675	119.4235	122.8093
C14ORF135	136.113	137.7075	166.0388	138.487	137.7609	138.3074	166.4261	140.3621	140.2815	167.2037	169.9373	142.6525	217.0737	175.399	152.0219
C14ORF142		115.8853	156.2864	121.8174	112.2069	107.9636	167.4169	159.8871	123.0617	151.7868	138.1057	137.2352	145.682	165.2704	150.2178
C14ORF153	2566.406	2153.521	1552.376	3885.998	1928.399	1976.066		2417.397	2219.605	4279.914		3901.994	2784.076	2642.515	2477.043
C14ORF156	511.3296	593.3329	665.0078	422.4071	515.3286	333.4165	551.7892	571.1065	536.1548	457.9039	475.858	541.916	533.6362	536.5006	618.0156
C14ORF159	124.9214	122.5423	250.3327	218.3303	129.8699	118.748	232.3309	309.0695	136.8007	309.8861	364.9014	247.1769	285.1763	324.5298	272.6509
C14ORF166	491.2272	446.63	420.7002	277.9825	521.4462	484.0691	422.1405	448.4586	439.8578	395.7035	346.5368	381.6501	380.0298	383.6714	377.2535
C14ORF169	173.4884	196.5868	173.1927	299.4054	173.512	139.4827	193.4232	175.0731	150.7567	134.134	165.8482	120.7744	135.3856	163.5217	148.8282
C14ORF174	141.123	151.2725	112.6024	119.6051	132.1025	125.9359	116.0089	108.274	142.2193	116.1478	126.2772	143.824	106.4121	118.7398	106.4807
C14ORF179		129.9646	165.3953	143.2088	115.3073	138.8966	152.4843	197.7753	151.2725	142.9458	143.917	119.1291	150.4327	167.7036	167.7302
C14ORF2	188.0859	181.2985	187.3012	154.9251	223.9013	170.8788	180.8737	165.1653	203.7824	148.7133	168.4306	169.0249	156.2864	179.1404	193.3555
C14ORF28	130.4166	139.8928	121.4727	120.5897	153.705	148.5805	122.4062	130.7218	137.4621	135.2858	134.0062	130.0466	121.6629	118.2588	147.9025
C14ORF32	321.882	320.256	248.6021	164.9338	243.2759	211.4888	207.933	183.406	198.6847	141.6778	167.1174	165.5477	175.419	183.3501	191.2292
C14ORF4	285.2601	326.4498	184.2216	449.1308	213.5005	298.3944	180.1664	199.3124	283.3973	146.7512	157.5762	258.5899	207.3155	142.6343	191.9156
C14ORF80	143.7352	113.7308	140.0294	203.0685	124.714		125.131	128.3834	112.0023	132.2407	129.0523	108.3616	115.537	124.693	125.3941
C14ORF82	275.092	294.0735	146.5603	296.0461	216.2481	217.3687	144.4141	191.3642	248.4105	562.2474	264.1586	509.5779	284.1955	279.9185	245.2986
C14ORF85	8087.6	7929.053	5262.199	9473.562	7291.431	7148.188	6032.409	8251.562	7731.643	10972.82	8933.988	10185.64	7451.424	8564.439	8808.949
C14ORF93		124.2908	144.1203	177.2209	126.9179	128.1737	130.0659	154.179	131.0854	185.2083	160.0458	137.6457	187.21	176.6972	150.2523
C15ORF24	682.0175	655.3485	607.1313	241.9946	931.7101	689.4947	659.9537	657.1025	869.7945	455.8777	562.2474	727.4139	331.8187	572.4548	702.5853
C15ORF39	170.069	153.2172	179.1404	159.9483	218.9158	287.2887	205.3627	158.8537	306.4478	136.9027	134.1179	317.0203	130.9146	128.3145	139.6134
C15ORF57	178.3458	144.9375	201.3171	194.1602	201.5865	168.8416	208.1995	192.1141	178.6704	189.0457	189.1212	198.3844	209.0878	210.184	227.3034
C15ORF63	2468.065	2270.285	1221.34	3574.641	2128.544	2024.909	1295.778	2230.914	2253.283	4063.614	2382.134	3888.927	2435.933	2517.446	2707.601
C16ORF13		117.9749	138.6191	137.8234		117.2255	122.6674	141.3576	110.8196	142.9189	147.5234	116.3378	150.2221	156.9012	135.8372
C16ORF30	136.7112	139.8404	276.1866	348.5552	142.7265	116.1912	186.6915	301.7458		197.6727	179.2007	127.8979	304.2414	295.1981	197.1744
C16ORF33		121.3603	181.2499	120.9505	166.8673	198.2658	170.2199	152.3646	212.1262	198.0744	192.4797	272.9098	224.5503	198.1685	210.429
C16ORF42	121.4038	115.8589	118.1103	164.1689	128.9796		114.7222	137.375	110.5541	111.1228	130.7844	128.22	127.0466	151.0098	125.131
C16ORF48		110.5024	186.1524	183.5753	113.3163	138.0147	148.842	169.5484	134.0647	167.4554	172.9823	120.2425	135.7077	140.655	135.4521
C16ORF53	131.124	107.919	167.8779	130.4323	124.3067	102.656	155.9541	162.7113	98.41416	166.3126	141.7737	109.5175	179.5984	161.7664	152.4372
C16ORF56	151.2542	130.8504	215.5375	231.3646	142.1228	140.4939	188.4186	222.283	140.1792	250.1009	210.1863	174.6661	218.4178	190.1704	186.7674
C16ORF57	164.8686	174.3652	189.0678	212.081	186.0317	206.852	200.5276	191.763	232.4471	212.3709	255.7211	216.1593	178.8054	192.6117	226.4997
C16ORF58	276.5998	301.8016	318.1905	349.0237	187.9917	228.2466	231.8214	269.4272	183.3501	265.8568	220.9237	231.0706	317.6388	271.4077	253.758
C16ORF61	550.4615	510.2304	488.3008	409.6106	1005.754	543.3392	620.483	607.5921	878.3242	473.0684	586.0715	516.9102	441.7146	695.0766	811.2459
C16ORF63	215.6513	192.3631	247.4105	266.1707	211.6754	177.729	259.5699	238.4839	180.9037	249.1338	271.4922	259.6382	287.1385	267.8734	242.414
C16ORF68	216.3172	197.3478	178.7514	185.0885	226.6357	205.9725	182.9451	168.0173	197.6727	155.9718	132.8089	166.3723	146.3452	155.413	178.709
C16ORF7	157.5923	226.3701	123.3181	126.8138	208.8027	265.801	119.9617	124.2297	240.0389	144.7985	189.3305	109.5224	129.6243	138.5668	136.5129
C16ORF72	127.2948	155.7117	155.4709	195.688	166.2836	207.681	157.5098	141.3002	199.1297	171.1623	169.5184	136.3644	191.0921	144.4531	160.4169
C16ORF80	647.9578	502.7048	573.1964	250.9373	518.5435	311.0756	602.8362	428.5963	348.8121	182.7819	309.2491	260.9066	192.906	386.9273	420.5319
C16ORF87	161.7598	163.6333	159.9299	126.0982	240.5663	193.0923	164.0646	159.8497	167.4679	138.91	122.8574	146.8927	131.9621	165.9789	216.4009
C16ORF91	201.1864	153.3894	147.7193	130.4166	167.8408	137.0992	158.4194	161.4264	167.0625	164.3004	159.9094	173.5358	136.5129	162.1096	180.9037
C17ORF101	117.1372	113.7602	107.8733	105.5846	108.5734	105.7388	102.9238	108.2274	94.09671	99.94469	107.4315	109.7594	106.1077	105.3554	110.651
C17ORF44		114.1681	166.4882	191.3264	137.8881	133.5023	150.9724	232.5155	127.8886	248.765	173.0633	139.1652	199.0644	265.674	238.0865
C17ORF45	1384.273	1404.483	1591.823	3001.89	1162.712	1262.878	940.0139	1289.947	943.0478	1029.603	809.7215	1056.728	1588.068	938.4923	1267.193
C17ORF48	172.2418	168.7808	169.9817	227.3889	138.2784	129.018	155.0483	150.3078	129.8212		116.0227	118.0529	166.9986	137.0992	119.1825
C17ORF49	974.565	485.7529	514.0005	438.3363	623.0944	460.4076	413.9637	456.9025	653.7729	445.2629	413.9637	635.1582	416.3354	539.5151	502.7048
C17ORF56	130.7218	125.672	115.8853	114.8329	119.0284	122.8184	114.794	121.7858	128.3595	139.2534	129.2395	121.1834	122.6727	114.8089	119.0017
C17ORF61	249.8549	270.7229	489.6432	674.0742	292.195	375.4042	415.5735	474.6426	314.8225	406.8207	404.2401	333.5184	453.9775	467.6496	414.7192
C17ORF62	122.5168	119.996	259.1349	453.3089	108.7375		238.1764	243.4617	114.2816	314.0533	312.5446	225.1353	286.508	260.7035	281.552
C17ORF63	185.3375	193.3239	133.4931	153.6846	191.0644	182.6078	131.3438	157.5247	175.3944	137.1221	134.3095	130.2991	148.23	159.178	158.0632
C17ORF68	160.8288	164.0059	149.0196	257.2052	130.9377	143.0084	126.9913	154.4243	126.5033	150.3338	146.8038	110.4669	156.6421	158.3913	150.5765
C17ORF70	132.5105	155.9718	231.8772	528.887	130.8264	136.8618	193.9577	259.2011	127.0118	297.3842	279.3598	187.1523	303.9775	275.1887	217.8118
C17ORF71	170.7525	184.0986	148.3459	133.7972	162.2875	140.419	160.6384	158.1021	142.8544	134.6353	145.8044	166.9986	129.4597	135.3462	128.6326
C17ORF79	127.6562	114.1461	125.487	123.6408	136.2815	130.9146	119.2805	136.0833	121.0838	123.5932	113.5806	117.3033	124.546	123.7346	134.6353
C17ORF90	223.9545	224.0752	172.4637	221.7466	209.5734	185.9693	149.1504	259.6571	165.4496	215.1125	175.9982	183.1302	216.3055	240.2437	283.6112
C17ORF95	139.6875	138.9491	183.9666		142.8502	130.3637	167.8867	185.7395	131.2284	155.1098	158.0798	138.7263	168.6634	165.9088	154.7047
C18ORF21	302.3233	280.491	231.8214	161.1188	352.0264	277.5667	193.4565	195.0995	228.7127	158.4335	156.8936	177.9682	166.5764	172.6869	195.6636
C18ORF55	237.4734	197.6805	174.7243	142.0077	206.6878	177.6919	179.2067	164.502	184.8219	170.8419	146.7564	180.8588	212.825	157.4413	180.7721
C18ORF8	374.9137	388.5228	289.8012	235.2302	360.9656	402.8356	302.5903	297.2018	418.5948	332.2052	382.0571	397.637	336.0736	298.7882	368.4745
C19ORF10	381.9133	269.0284	288.4051	232.9381	355.2283	261.861	288.6528	319.9786	249.3941	220.498	225.4894	412.4426	169.7169	266.0486	278.2139
C19ORF2	361.3498	324.8751	388.2899	582.5276	333.6931	304.7291	357.9782	367.6487	246.7042	375.6648	408.7545	296.9448	490.1585	393.4264	353.1503
C19ORF22	1607.213	1259.273	976.417	1862.106	922.2799	904.6262	662.4417	744.3985	818.826	503.0197	481.0674	644.6647	736.2963	937.1664	946.5244
C19ORF24	131.7099	128.7293	172.6607	181.0464	128.8644	122.1492	157.9181	150.2307	118.6991	152.5954	135.7831	134.6204	146.2151	158.0432	156.6429
C19ORF28		97.3308	108.5419	146.2168	104.254	133.8746	96.04495	104.8736	98.0611		93.96672	116.2927	102.5405	94.83587	101.2837
C19ORF29	107.4818	113.6525	102.25	119.126	110.1664	103.687	104.2	105.4902	107.6267	108.328	114.9592	101.7586	107.7989	108.0754	106.2812
C19ORF42	119.4122	110.1376	140.6408	141.7643	134.134	113.5806	140.1792	143.0462	142.6703	135.8214	132.7038	176.5811	157.9181	135.6092	156.9235
C19ORF43	652.4232	583.9894	569.0239	434.0141	725.8087	620.1376	512.4393	579.2059	703.3601	726.4333	783.8189	567.6747	551.7858	642.3346	698.0504
C19ORF50	272.8534	282.0451	329.6267	254.7923	286.0873	274.3237	350.5479	328.1404	270.9294	302.512	354.8078	259.2413	336.6511	343.3337	318.5976
C19ORF52	199.9081	174.9612	151.5673	122.3958	201.8488	152.3479	141.4581	160.5488	148.3123	167.3026	144.5097	150.2523	137.5414	150.3281	172.7587
C19ORF53	551.1484	554.0634	480.8167	551.5002	474.4352	385.25	381.1725	395.0077	388.0704	373.4973	282.0451	295.5032	356.6499	352.8434	378.2816
C19ORF56	316.2973	305.8639	396.4151	419.9274	444.0909	445.1269	460.4076	467.111	427.5866	390.6565	415.3645	391.9971	417.971	429.7918	496.1998
C19ORF6	524.7205	545.6273	324.0916	435.5967	390.3729	398.071	253.8792	322.9683	390.1827	350.0896	359.7157	396.6876	329.4686	354.5152	375.2714
C19ORF60	217.638	243.8815	432.6882	529.8879	229.5668	204.3939	324.0357	489.6646	187.9099	398.1106	373.9288	278.2756	427.015	366.7918	362.6683
C19ORF62	218.2558	179.1154	230.9875	261.2385	192.8397	180.6691	228.3925	252.662	202.843	294.2498	292.3563	263.2011	260.4094	283.3773	286.2043
C19ORF66	193.3239	160.1041	227.4494	261.861	226.2595	163.1889	210.5463	204.7954	191.2724	185.4217	149.7526	126.8595	202.1681	164.1261	171.1878
C19ORF70	234.3897	304.411	283.184	353.1564	273.2711	261.5543	245.358	354.8078	227.5385	341.1204	309.5158	302.1687	350.5479	288.8745	319.1953
C1ORF109	162.1328	149.0146	118.1195	116.6426	134.9993	130.272	126.7437	115.5693	125.682	111.141	114.7815	137.6615	140.596	122.2488	121.0614
C1ORF122	163.7092	167.146	135.5378		185.8324	191.0262	138.1731	137.0396	194.5632	154.6523	154.2408	159.4695	126.6429	161.991	181.6892
C1ORF123	154.2158	148.6731	247.1769	268.1971	154.6745	139.1467	241.5947	241.7816	122.1075	247.2365	257.0725	164.8463	272.6509	245.0283	241.2752
C1ORF128	639.818	630.2357	742.4808	552.9373	485.7529	431.8676	630.2357	513.0245	481.0674	410.3583	400.2414	451.3342	424.7937	502.2637	473.3086
C1ORF131	355.8495	283.4763	233.2584	175.8427	290.2708	224.3859	218.5835	226.8935	251.5226	207.933	194.0443	203.9292	271.4922	262.6663	253.8157
C1ORF144	251.196	218.8191	321.565	267.3729	257.0301	252.0461	281.1503	291.7337	272.1054	265.4704	231.0706	250.9373	298.456	294.0735	282.7856
C1ORF162	447.7819	352.1744	714.5182	511.6551	295.1981	494.9819	822.3397	398.1681	355.9848	963.915	528.6714	452.3752	911.7705	366.1188	276.7049
C1ORF166	145.8336	168.2997	151.0496	186.6015	183.1191	193.0266	166.1299	154.8488	158.1718	131.7177	130.0116	130.4052	117.4184	150.0738	147.6739
C1ORF174	170.7799	160.5237	216.4009	169.4436	212.6264	173.8585	217.1316	177.2534	177.4287	228.8997	236.9573	172.8375	207.2906	217.3138	217.4171
C1ORF19	128.5138	139.5204	154.612	138.3773	187.4938	135.5076	160.7145	199.869	169.8517	177.3937	186.2133	160.0458	187.8459	195.7842	187.2348
C1ORF218	156.188	163.083	134.5261	163.5823	174.2364	204.4758	141.8928	139.0574	205.0171	190.2742	172.0804	191.2724	154.8305	155.1793	149.5706
C1ORF24	203.697	400.7462	269.4272	189.4502	620.1711	744.9722	551.5002	659.4621	768.6326	653.7729	602.4085	722.1405	321.2961	574.3282	560.2324
C1ORF35	207.7662	223.2955	151.7158	146.8277	181.0203	171.6932	135.4136	149.9885	192.2419	165.1865	124.8164	147.6942	132.7944	148.1632	150.3905
C1ORF41	125.7485	134.9837	164.7119		157.4146	130.4328	210.7784	174.9612	191.4538	162.9728	207.4506	202.3485	140.747	167.7302	200.3683
C1ORF43	342.9792	297.1717	241.3991		326.0755	291.7987	264.2035	233.1222	305.5359	177.6493	203.6792	321.8727	232.2563	253.4234	228.2604
C1ORF50	345.7319	263.0764	352.3735	382.3996	289.4809	227.4955	320.256	394.8715	251.0432	269.9601	246.2894	234.7157	246.0892	309.9771	357.831
C1ORF52	200.3992	204.272	171.1393	193.0266	208.3056	176.284	175.1115	176.6009	169.8293	175.5245	149.0704	122.3277	191.0644	175.0128	162.3777
C1ORF54	118.7684	119.0017	125.2287	141.6963	135.7958	125.411	121.1234	109.9906	113.8561	124.4207	107.1866	156.9446	107.4223	109.5289	116.0965
C1ORF55	382.6152	293.0737	241.5411	123.3422	310.8602	252.6761	271.7162	262.084	234.8788	166.6602	255.5181	244.7565	165.8244	186.6015	226.5621
C1ORF57		103.3836	159.0072	131.2278	121.8087		149.1664	131.429		128.3367	123.8523	108.9385	123.2339	143.4726	142.8544
C1ORF59	116.976	129.3131	206.3156	185.8794	212.7005	189.3305	254.3871	246.586	167.7302	402.8356	348.5552	216.6232	302.3233	299.1835	269.4272
C1ORF63	175.3903	210.9975	246.43	159.1691	180.5064	186.1124	283.8395	260.0525	290.9354	321.2372	318.0134	263.0287	242.8179	268.7031	259.6745
C1ORF66	119.1212	107.2431	113.0045	116.7592	110.6755		128.2407	138.8659	121.4952	128.8166	142.3167	111.2723	121.4727	144.065	142.3309
C1ORF71	376.7108	383.483	480.1855	1204.68	251.8033	293.8129	302.8798	391.9971	245.1302	293.4729	284.1955	294.0735	530.6433	443.4802	356.7943
C1ORF77	261.1281	208.6153	275.469	329.4839	186.9544	181.9517	227.4955	238.0865	179.5902	239.2078	273.6639	223.2227	239.0025	286.403	214.7425
C1ORF85		119.3892	140.1792	191.0262	130.9854	119.5959	146.6603	141.0456	131.5223	149.2433	149.3784	138.6259	142.7581	167.4679	169.9817
C1ORF86	132.2048	156.0915	148.9278	182.4904	133.7179	147.2898	132.8596	138.9126	127.1134	139.4378	154.8823	127.7222	136.0911	157.3703	136.3275
C1QBP	708.5731	576.1732	563.2343	259.2982	475.858	478.2315	421.6112	473.5687	330.4664	347.822	416.7737	466.8568	543.0095	369.8035	373.4973
C20ORF100	305.6827	423.9402	190.5927	210.5881	217.3399	173.3879	105.7837	99.72585	318.4885	119.0922	125.411	374.6126	144.9626	218.0357	234.5046
C20ORF107	127.601	109.4684	99.48171	109.9928	110.9426	106.9673	96.44511	102.1148	109.3048		94.01855	99.32586	93.24973	92.68568	100.6927
C20ORF108	116.1912	137.0992	191.6659	173.0633	126.0499	134.4948	180.841	199.9959	127.7348	185.5868	169.1564	137.9601	167.2618	178.1631	180.0548
C20ORF11	269.6133	313.9673	203.5477	465.3032	314.0533	371.8297	197.9401	261.0721	265.1009	233.0672	239.1277	210.1863	302.9433	239.4419	223.2227
C20ORF111	1137.535	1008.512	750.2903	675.1999	935.6718	866.8054	771.3303	579.5132	812.0328	322.9023	486.2116	525.4866	357.3085	504.9733	635.703
C20ORF177	151.5002	167.7302	185.0473	215.7601	176.646	246.0892	180.3857	210.1863	178.5257	232.9704	243.2141	240.293	285.2601	227.1351	229.8429
C20ORF191	213.8711	222.4051	203.185	142.7581	272.9098	215.1875	189.6632	213.6681	280.1305	251.0432	246.2225	275.7022	222.0311	228.0329	246.4647
C20ORF20	136.8303	203.9003	203.3257	316.8407	187.062	269.5184	199.278	194.9916	191.3065	215.5375	221.6869	158.212	219.8328	217.9455	215.9839
C20ORF24	708.9196	657.5233	709.7989	379.0093	893.2437	892.0529	792.5628	855.7631	1044.502	886.0098	896.6627	794.6208	850.2802	936.5621	1158.499
C20ORF29	157.3954	133.9781	138.1057	163.0575	153.4812	114.5445	125.0566	125.1922	130.6833	131.0201	122.8383	131.1932	109.6672	142.9057	159.7794
C20ORF3	175.8151	169.3792	248.3682	210.8528	231.5472	243.7767	329.2398	234.3217	313.4609	393.7765	357.9663	321.2961	307.6895	335.2457	354.3252
C20ORF30	194.9707	187.0221	445.018	316.7421	215.3609	216.0431	461.6417	579.9985	229.4093	533.6365	565.9755	438.4426	551.215	547.8163	491.566
C20ORF4	313.4609	270.4753	231.5947	207.681	234.3217	239.2078	261.7121	223.7182	213.1483	168.8306	205.0567	212.5065	160.6893	200.459	208.7621
C20ORF43	444.9163	337.0381	454.1661	548.2173	475.5562	486.8411	480.5616	501.5505	471.1047	502.5381	554.3989	533.6362	531.5207	575.7466	524.9681
C20ORF45	268.8534	287.0644	186.8512	143.9898	346.5368	297.3842	212.4598	160.0251	256.2597	124.4945	141.4304	191.3642	156.8208	193.2371	206.526
C20ORF52	382.3996	602.4085	715.0162	685.1849	516.2329	597.093	701.7033	792.4273	642.3851	833.0933	712.0917	684.6719	818.826	830.1173	785.6326
C20ORF55	146.648	158.5694	165.2704	210.4703	160.7876	167.3449	173.1485	174.5975	174.686	189.9764	177.063	169.1359	184.6214	235.381	197.7372
C20ORF72	126.7266	133.5305	159.7014	148.8658	184.5573	166.1459	186.4885	225.6918	181.7326	211.6463	246.8033	234.6208	174.0506	188.2484	200.3992
C21ORF2	246.7541	274.9622	234.2612	292.371	211.0373	232.3858	194.7389	185.3678	196.3158	189.7991	166.5096	155.5455	242.8827	161.6677	158.0009
C21ORF33	115.0336	122.9228	185.0272	242.4344	115.2322	113.3515	199.2965	222.7308	109.2624	197.7988	226.0889	173.6045	223.8734	188.9772	202.845
C21ORF55	7053.574	6464.354	4485.893	8933.988	6612.946	6175.768	6056.165	7114.076	7929.053	10672.18	9136.526	10144.04	8501.881	6973.003	8310.34
C21ORF66	161.4084	144.908	137.3271		141.0621	144.3265	136.422	133.5295	151.4217	123.189	140.0461	137.1551	148.9866	133.6114	132.9335
C21ORF7		121.7972	115.3233	134.2694	125.625	148.249	125.0854	133.0888	120.6447	126.6429	135.9522	110.8059	122.9736	129.424	115.6941
C21ORF91	141.6734	141.0151	112.0539	95.28142	155.7516	132.2559	114.1783	106.8059	141.7895		103.3906	100.2599	105.9047	113.3152	115.8831
C22ORF13	466.8568	353.7834	281.7241	319.7645	403.3571	468.8421	341.3339	353.6766	405.3489	297.7921	324.455	278.7506	268.2548	280.9313	406.1266
C22ORF27	134.0342	116.1912	111.3455		125.9706	107.4706		102.8048	117.8868	118.2939		107.8738	111.1109	104.0256	107.012
C22ORF28	220.7014	195.1932	196.1048	203.7418	230.707	217.2636	173.9146	183.2819	197.8682	199.2402	150.7205	176.0605	197.3119	206.4303	190.0108
C22ORF32	206.7471	198.9235	157.4725	142.4146	178.1901	171.2398	154.5316	148.694	167.3026	123.9325	124.9905	154.3195	116.8034	143.3277	147.0274
C2ORF24	174.5712	179.3191	172.1514	215.015	188.7218	167.2353	175.2822	194.4484	214.2528	174.2364	235.4252	239.7622	179.7741	216.9389	207.2184
C2ORF25	761.1881	623.8223	556.2085	277.7127	641.2988	532.0184	523.7595	491.5725	515.6099	373.8699	476.308	461.9101	452.0154	475.6664	472.2426
C2ORF28	566.6373	637.8618	559.8669	267.951	580.4817	564.0339	573.6935	633.5618	463.7286	508.8431	517.6606	518.3814	553.5132	567.9187	615.153
C2ORF29	326.185	276.2348	277.0608	594.7474	327.6758	330.8826	276.2348	312.9127	280.491	371.8297	328.6319	255.12	362.2177	360.0313	292.4507
C2ORF30	203.6651	219.0368	180.9677	152.2813	254.0128	213.795	177.88	201.0273	227.2634	180.4372	189.7321	200.9086	195.0995	188.1879	188.1591
C2ORF42	157.8659	128.22	170.1143	244.8384	153.5	126.4831	183.9055	192.7335	138.4716	227.9858	179.293	111.0498	201.3347	151.6423	138.2964
C2ORF44		111.402	117.0957	163.949	116.9076	109.0242	116.2587	125.4769	125.3017	135.1497	134.4303	104.4236	152.9852	136.9983	124.1121
C2ORF47	252.889	272.2742	201.7329	155.7117	327.5477	228.0824	201.0273	222.4411	228.8033	165.2894	146.5603	182.6631	143.3028	147.4308	209.8375
C2ORF49	132.0625	130.3829	136.4732	121.8087	175.7319	134.3982	140.6408	140.5822	138.9748		127.0665	116.1752	111.0637	129.229	145.5069
C2ORF56	157.7422	149.9107	123.3637		132.3542	116.384	130.8428	128.4152	122.059		116.3375	111.9548	138.2122	121.6152	119.275
C2ORF64	185.5868	144.9033	165.9216	184.5155	162.0256	170.2625	174.5975	198.1685	151.0316	191.6966	186.3492	124.2556	205.9349	162.4834	166.1459
C2ORF69	3429.814	3994.565	2078.34	6014.054	3292.277	3170.123	2593.839	4082.136	3340.252	7291.431	4096.951	6638.007	4258.872	4467.762	4108.75
C2ORF79	123.5412	126.1866	101.2013		144.5701	131.6914	104.0075	104.7551	114.9474	108.3802	115.0837	121.2058	104.8236	113.5262	125.2804
C2ORF89	372.7397	295.5032	240.252	364.0179	120.8071	186.1524	119.2671	157.3397	102.838	152.3099	125.4031		258.5294	139.7486	110.1542
C3ORF10	182.8411	199.3124	258.723	242.4711	250.6584	274.2412	296.8453	241.8803	224.8868	215.8412	241.213	199.278	193.9809	235.1806	230.4327
C3ORF19	373.8882	298.456	299.686	291.551	270.9294	262.8076	309.3565	308.0715	245.794	274.5249	286.8195	259.3499	250.7917	222.7943	300.6042
C3ORF26	128.2427	195.7108	120.1886	124.5832	134.2785	132.7275	106.2893	108.6405	112.9553	97.89065	99.35921	100.2759	108.1222	113.4949	105.2051
C3ORF31	200.2035	226.2595	210.0413	225.5846	169.5801	155.3496	175.4964	224.9337	148.7413	171.8189	197.0777	146.1601	177.774	188.9279	174.1161
C3ORF38	192.4904	185.0584	161.2643		182.4903	156.468	177.7924	159.7552	156.1106	128.7988	152.3612	176.214	126.7887	141.6068	158.4137
C3ORF50	159.8871	144.7859	97.98449	179.8011	121.3603	115.9672	102.2682	114.7222	135.9249	291.7337	131.205	227.7292	136.6709	131.9992	146.2688
C3ORF59	208.9613	137.5016	123.7498		152.0895	165.3953	151.8598	94.66431	128.8166	111.7846		135.6092	117.1336	102.8478	103.3385
C3ORF63	114.1681	105.8028	101.1122		102.1499		100.5263	106.4995		112.0876	133.405	107.1515	125.8001	108.3117	104.9353
C3ORF71	156.2702	155.987	134.9993		160.6893	131.7274	114.9302	137.0536	151.223	144.9499	135.3144	118.9181	125.672	132.3552	149.1664
C4ORF14	245.9655	232.5155	334.6215	217.5486	234.3897	260.3734	296.1324	302.4364	187.9023	272.0378	223.2955	208.928	283.8538	308.823	250.2719
C4ORF29	122.3166	136.5383	118.5442	157.6159	106.2941	108.9385	121.8817	132.3298	104.9225	179.3191	132.8852	128.8285	166.1678	151.0496	133.4789
C4ORF34	244.1694	257.3256	255.8994	494.4051	226.7498	223.1144	372.56	370.333	310.1566	635.8539	445.3752	631.5688	407.2975	366.1382	327.8106
C4ORF41	128.3343	129.3593	139.1133	137.6959	137.1608	134.8633	145.2107	153.8071	141.4351	147.9252	166.8853	146.9517	147.8561	156.6927	143.9324
C5ORF15	281.0043	252.2321	218.084	319.9786	257.6641	221.9664	288.552	246.1892	259.6382	236.6594	254.1021	265.2696	259.2011	239.6633	249.9799
C5ORF21		104.2048	138.0878	174.5465	125.383	113.9554	136.0752	131.0854	120.5508	178.7778	165.9216	114.0235	165.2075	153.4812	130.51
C5ORF24	122.2632	113.1449	105.898		104.2849		109.5732	104.4394	109.9233		129.5519	112.5207	100.7236	108.5236	107.6333
C5ORF37	147.9717	159.2967	147.758	113.3949	173.7288	151.0708	134.5813	144.8638	151.4171	154.3042	156.6195	150.8174	180.841	155.9174	149.1233
C5ORF39	539.826	525.2225	703.1279	607.1313	386.1444	319.8925	504.4643	536.7891	334.8121	618.0156	591.6376	275.0235	527.1422	463.1861	427.2538
C5ORF41	705.845	485.5334	518.4081	253.0272	480.6414	425.8098	445.1233	425.7539	366.2953	422.7589	451.0109	383.0491	463.9671	465.9153	501.8112
C5ORF5	135.2858	150.797	234.3897	260.4415	143.5728	185.0667	238.1281	198.9962	151.6423	191.2292	242.5826	175.3477	200.7242	191.431	192.4797
C5ORF51	166.09	148.3123	164.3702	160.207	141.5126	119.2884	173.7866	185.8707	118.3496	158.2496	174.9173	140.2758	180.3135	175.9292	164.6279
C6ORF106	111.8782	111.7421	110.6358		124.7908	123.3688	115.6379	113.009	115.3555	108.9972	110.7681	100.7341	100.9316	108.5678	126.7291
C6ORF111	377.1072	308.3459	415.9769	257.4425	371.6875	263.2935	452.3752	334.9196	337.6031	345.5083	360.0313	367.7012	440.1106	404.4693	337.0381
C6ORF115	216.8875	232.9704	324.9586	311.1829	249.0658	188.3901	327.2584	319.8925	192.9338	305.535	293.7127	300.0732	392.9215	269.1063	267.1376
C6ORF129		152.6828	146.3452	161.063	152.3646	143.3172	135.3144	215.9479	171.1623	146.9303	176.134	186.4485	135.8575	235.5728	271.0587
C6ORF130	184.9941	165.0962	188.1879	173.4609	167.1174	161.3513	211.4056	209.6041	191.8316	191.763	217.8643	186.2802	233.7254	231.7301	189.8585
C6ORF136	294.0001	291.6501	283.6991	260.3734	367.2793	301.2023	263.7119	300.6875	331.8187	279.5684	330.7732	214.9616	237.4255	280.3	311.8686
C6ORF150	145.3126	125.2588	178.5462		154.8858	118.9625	153.0441	125.8767	138.4367	113.8743	119.4306	135.0383	109.898	120.8949	129.063
C6ORF153	281.552	334.6215	238.0253	323.4986	365.2409	390.7855	260.6412	370.8205	356.7943	263.0764	298.1315	264.6925	271.8505	334.9196	385.404
C6ORF160	1234.022	1454.618	987.3929	1541.751	1028.008	1236.588	736.9757	1204.68	1054.925	1068.996	1356.216	1238.988	1123.94	805.521	957.7741
C6ORF190		101.432	216.8875	140.7945	132.1151	112.0476	314.9937	211.7982	102.8875	169.0968	291.7337	121.0614	162.9122	181.7326	147.9331
C6ORF192	155.0881	162.0062	167.2043	265.801	138.6259	131.8435	141.8392	148.7779	165.6482	142.4146		191.7944	178.6221	157.8511	172.0804
C6ORF204	112.3851	121.3822	150.4712	151.665	120.4713	123.2949	120.1157	139.6718	125.6169	121.9976	127.6449	107.9468	115.1896	129.2302	133.7349
C6ORF225	118.4661	123.7399		141.7447	97.46072	108.0524	93.19637	99.68673		166.5876	101.8888	138.8254	113.2798	103.3054	108.8881
C6ORF47	113.4882	124.1566	135.024	183.7085	131.6152	114.8578	129.1134	149.1233	114.395	166.5096	152.9339	139.4349	128.1428	156.3027	161.9355
C6ORF61	134.4303	134.5146	120.9505	141.9394	148.7609	136.5683	137.6139	123.4281	124.3767	145.2952	125.4592	132.1492	110.7843	128.1564	126.8049
C6ORF70	130.3829	115.6801	114.6661	117.5733	114.8329	116.4262	115.058	124.9461	128.3719	117.1035	141.3002	116.4616	112.9291	122.4163	118.0346
C6ORF72	151.19	138.1885	120.0933		162.3469	151.9864	112.5448	111.6862	136.9625	115.4269		131.5223	103.8883	107.7941	113.0544
C7ORF23	581.1867	407.5223	528.0265	213.3118	418.1884	270.9294	434.6665	481.684	344.1186	301.8016	279.4311	393.4157	457.3654	446.3749	328.8691
C7ORF26	355.5992	302.1687	385.1211	326.185	333.2032	288.1394	359.953	379.1347	343.9705	342.5901	335.2457	283.0061	365.7033	343.0659	343.7165
C7ORF27	208.3746	248.9521	218.4178	345.3861	313.2634	400.9652	217.2108	286.403	378.2816	308.5254	221.5888	208.5742	301.1111	249.3665	257.7365
C7ORF28B	147.1744	142.2933	119.8489	97.34944		152.7464	119.83	125.0711	129.0504		148.7254	137.2918	118.9235	148.7337	133.9008
C7ORF30	542.4761	481.891	420.1606	250.992	387.2787	302.4364	315.8123	368.163	322.8149	271.8505	304.9711	312.405	388.6566	348.2307	333.956
C7ORF38	162.2211	150.5972	118.0415	208.9996	128.1017	128.22	121.5421	126.0982	148.5353	278.7506	147.4827	221.7934	167.9792	159.8871	141.9394
C7ORF40	1143.825	682.0175	397.1569	296.4152	674.0742	487.704	388.7657	352.1744	667.2738	233.2584	275.092	355.492	320.0757	309.5158	338.9122
C7ORF41	113.697	125.4488	174.2554	162.1328	122.8184	126.5152	164.806	156.9573	136.267	130.6198	158.5544	119.8797	119.174	123.5594	132.4061
C7ORF42	135.7958	165.2472	149.9722	115.9444	135.5378	154.179	140.2016	155.9316	142.8736	148.4299	155.5975	183.3251	143.9752	153.579	164.7634
C7ORF43	148.5006	188.2776	122.9326	131.5223	164.8686	174.5975	118.5248	137.0759	141.0812	140.6229	139.4606	127.2726	182.9712	150.4543	148.2119
C7ORF44	280.5672	321.565	318.2713	221.1339	283.3973	292.57	307.6895	295.1981	247.5291	227.4955	245.2493	232.2122	316.8407	288.552	279.4311
C7ORF47	312.2687	307.9551	225.0197	161.4689	279.7747	224.9337	165.6938	286.0873	221.4902	303.2522	257.2011	211.2158	264.4005	288.4859	285.9937
C7ORF50	193.3555	340.6808	324.6436	603.9437	271.4922	311.7602	320.8512	362.9754	273.1541	336.1763	340.6808	390.2621	371.8297	376.068	425.337
C7ORF54	149.0007	137.9142	134.6204	169.3633	170.7525	146.7304	136.5683	169.8029	127.496	149.5287	126.7437	136.7112	166.1459	143.852	148.7609
C7ORF55	115.5838	127.5168	177.4008	145.705	149.157	141.4528	164.6969	194.0925	135.3796	186.3168	173.5881	161.0226	174.2666	175.4759	214.5335
C7ORF59	319.6288	418.1884	612.6276	1196.318	505.5541	441.1607	616.6716	535.4803	544.3329	662.9773	632.7153	605.0424	544.0051	657.1025	779.127
C8ORF33	212.7074	175.6577	145.9531	151.4468	167.2807	155.1772	140.0719	146.2333	138.3078	148.643	145.0305	159.8494	137.2437	136.1385	145.1414
C8ORF40	258.6587	296.3206	237.9201	238.2573	342.5901	290.0784	213.4158	320.612	257.7365	221.8742	274.8858	280.2137	245.2986	279.8494	295.2949
C8ORF41	160.2482	157.2962	133.1221	129.5285	191.6659	174.686	134.9837	139.5514	162.6522	116.9655	127.1444	154.179	164.5854	172.6607	140.6851
C8ORF48	123.9325	116.4395	99.89631		111.1971	114.3796	99.61408		112.7169	106.6812		104.6343	94.82868	103.078	104.4272
C8ORF55	119.3273	120.6447	212.2688	216.5221	137.7219	112.9487	190.9527	213.0661	99.79137	161.4689	167.7036	139.3732	174.3068	191.8602	219.5595
C8ORF59	287.9901	315.3527	427.5866	235.633	321.7988	329.6267	392.3929	364.4482	302.6741	268.4539	303.0337	328.7216	294.6887	288.4051	320.256
C8ORF76	305.8639	281.0918	249.9799	194.8459	428.5963	369.6478	288.4859	260.6412	388.5228	264.1586	268.8534	273.7366	207.7662	245.6254	336.6511
C9ORF102	116.0554	119.3373	109.4058	166.0424	112.8038	109.8571	101.5072	100.5147	111.1479	120.7365	117.5839	118.1103	115.074	113.3304	109.1949
C9ORF103	122.634	144.065	123.7862	124.7684	123.4541	120.6724	129.8212	145.4228	148.4573	143.687	163.9271	136.2073	150.1577	178.2924	170.8788
C9ORF114	120.463	121.4193	160.8082	297.7921	129.3019		153.0058	172.3615	106.4856	170.6646	167.5383	136.6603	183.2581	182.9093	170.4753
C9ORF119	129.6016	142.5884	202.8364	219.4642	146.4877	141.7136	178.9406	185.1134	134.1749	161.4973	135.0747	138.8134	159.9094	180.0858	189.4502
C9ORF123	138.5043	128.9796	113.5329	145.2588	121.9616	114.7148	105.3882	115.2181	103.3201	110.7114	107.8067	111.9868	125.682	105.687	109.3767
C9ORF127	132.5453	149.1233	114.9474	127.1298	108.3929	138.6919	120.2087	122.3769	116.3365	134.3742	157.2962	150.1854	110.4176	122.9941	111.2032
C9ORF130	241.8803	267.1376	166.0656	493.0004	215.6513	204.8259	168.3864	225.413	271.5684	542.4761	290.1974	631.2015	281.7241	328.0031	312.5446
C9ORF142	280.9313	342.1177	414.1655	669.7446	444.5209	475.5562	548.9943	912.6022	541.5562	824.3365	957.7741	754.4957	703.1279	587.6827	769.6318
C9ORF156	199.4779	168.8306	214.2528	263.7639	226.1228	244.1526	260.8376	290.626	269.4824	193.0266	178.2646	289.1732	198.1074	206.1016	289.8012
C9ORF16	127.7828	149.1336	123.3936	125.5733	152.5604	141.3282	128.6408	124.4207	159.3533	139.7317	134.7309	120.1864	126.5152	127.7348	157.8659
C9ORF164	210.0788	281.3561	176.9551	177.1693	133.3489	216.2806	153.9861	138.7274	138.1453	139.193	111.2663	112.7648	162.8334	126.2877	119.8163
C9ORF21	191.4784	217.0927	250.992	133.361	216.3551	217.7724	229.2198	178.5027	197.1978	119.6749	157.3207	156.2702	125.7588	158.2821	196.2494
C9ORF30		122.1492	111.722	121.3485	129.9022	145.4058	121.5132	127.1736	148.3632		107.5954	116.5835	114.5881	109.8734	108.8924
C9ORF38	139.222	143.2088	126.3221		129.0932	129.0523	115.3797	131.137	124.4501	115.5158		140.6709	114.4955	112.6659	124.2908
C9ORF46	222.3216	222.5705	277.904	195.1631	174.9831	175.2494	242.5121	298.456	195.9511	268.6556	268.332	243.2141	268.713	310.967	278.4378
C9ORF5	258.1656	269.8882	280.9313	280.7914	217.9098	198.4577	195.688	202.9104	166.7554	161.1188	192.0824	180.4372	277.904	228.0824	175.7057
C9ORF6	158.3366	140.2005	159.3584	102.9657	134.8536	118.3353	163.6605	138.0676	142.0818	135.614	132.0858	149.3857	121.7142	131.4674	137.2077
C9ORF78	1156.847	1102.4	728.4301	533.9323	1008.512	882.1832	691.23	944.0023	660.6342	701.7033	699.9476	615.7031	724.9553	718.8133	798.3703
C9ORF80	2955.774	2438.798	1853.03	3839.652	2473.515	2500.345	2142.947	3012.389	2894.026	4532.413	3720.337	4714.843	3516.121	3514.325	3152.527
C9ORF86	118.5607	144.2876	117.169	181.4921	138.252	144.5097	110.2797	123.8997	144.5097	141.123	132.0454	136.4158	118.6142	131.4836	136.4732
C9ORF89	241.2752	354.0414	192.7917	138.0266	314.7446	388.7657	239.4419	253.4242	358.8823	234.7157	206.2769	307.6136	168.5768	182.0866	204.6505
C9ORF90	188.3158	179.2599	205.0567	167.8408	195.7842	139.4064	193.8764	180.8039	171.5843	123.8412	171.9273	122.2946	128.3595	142.9832	178.4391
C9ORF91	113.1161	116.7761	115.6347	143.9752	134.1642	141.1051	117.542	114.3728	124.1378		116.063	121.1646	108.757	122.0691	120.5606
C9ORF95	123.9682	128.741	217.4507	192.5098	119.5116	122.02	200.2035	257.9274	114.681	190.8445	225.8009	145.2457	190.9527	224.2991	185.3074
CA11		115.9185	119.6432	114.0323		123.2727	109.2483	122.1774	118.0863	135.9933	115.058		128.8644	106.4915	111.0322
CA5B	142.0242	158.8881	191.5261	161.3678	140.3275	147.4627	159.6125	140.2706	134.2694	140.1479	129.2723	108.8698	129.5408	125.5835	151.4382
CAB39	469.455	643.1892	671.5562	896.3691	638.0781	663.5184	846.7659	953.1445	506.8447	715.8616	937.1664	575.0977	672.9586	909.5425	713.3026
CABC1	317.0203	241.0452	242.0619	289.6352	247.7713	235.1806	239.0684	269.8178	205.3627	232.5155	278.7506	247.3445	339.8673	263.9619	256.9846
CABIN1	194.7162	217.5966	214.923	282.1284	173.6616	172.4392	155.8979	234.0132	175.0731	187.3533	227.4494	142.5767	218.9158	190.4578	207.9012
CABLES2		108.1808	119.5628	127.3756	119.8797	145.7519	119.996	115.4587	125.9465	111.1109	110.5024		107.6641	110.0719	123.0437
CACYBP	143.743	136.0242		101.1016	161.4116	123.3988	155.2575	165.6239	159.6653	142.0497	127.5372	175.2373	127.5335	174.843	178.8087
CALCOCO1	113.946	104.6728	144.9745	148.1262	102.68	124.9704	161.7598	151.7158	132.5951	192.5098	202.6313	159.1925	149.6665	211.3614	180.1465
CALHM2		104.0354	110.2059	120.3908	107.1351	116.6004	141.6335	137.8673	128.9471	157.6544	169.3965	127.3088	127.6259	148.3276	118.3728
CALM1	1306.61	1599.82	1356.216	1175.24	1198.276	1281.559	1162.712	1261.231	1028.008	1268.923	1401.753	799.1579	1236.588	1316.067	995.9517
CALM2	810.4732	846.7659	1056.728	618.9887	831.1796	858.54	1407.207	1065.573	864.5943	1179.305	1067.356	1289.947	1271.324	1445.667	1224.953
CALM3	605.8276	699.3843	1000.249	1648.119	855.453	716.2912	922.2799	1234.022	734.938	1056.728	1294.191	761.2339	1454.618	1637.818	1339.653
CALR	199.4121	249.0155	389.2569	503.5579	253.3519	242.4711	354.479	319.4636	318.3759	298.6783	234.5648	353.3092	316.4785	306.9703	282.1949
CAMK2G	140.21	119.6875	176.4966	130.366	129.6918	123.3291	169.5379	173.1826	117.9565	173.6416	170.2852	144.6846	167.535	159.2349	161.0502
CAMK2N1		164.9338	215.7601	216.7396	169.0968	320.3548	274.4591	300.9196	195.5372	220.3767	207.933	135.3144	181.3515	109.9906	152.1271
CAMLG	1462.406	1252.585	1392.612	1348.265	1119.883	1232.754	957.7741	1143.825	945.2086	775.9523	816.4786	636.9619	787.0663	831.9029	923.3162
CAMSAP1	115.9099	135.8965	140.4939	130.3703	144.8303	158.2445	131.5802	138.4056	112.8913	122.2851	149.0511	110.1828	123.7976	121.9516	124.693
CAND1	150.4327	133.6906	110.2739	132.2752	114.5263	130.5576	110.5157	107.6468	131.0334	121.0838	136.3644	149.5287	126.3428	131.429	124.9803
CANT1	196.178	215.9839	192.8618	223.8026	185.3074	198.0744	177.063	155.8847	172.4625	130.2884	172.3441	143.3642	141.974	156.8936	162.1328
CANX	162.9248	149.7931	175.9019	155.8295	168.8286	222.6001	229.1517	154.9415	170.3262	183.778	217.7227	264.9972	172.1912	157.2086	192.6683
CAP1	982.335	1031.235	1272.957	904.6262	1341.776	1145.519	1575.275	1555.331	1334.801	2157.232	2245.378	2447.695	1509.182	1827.281	1827.281
CAPN1		114.7448	155.2765	239.4419	129.018	164.1418	182.0575	193.3857	138.759	238.6813	239.5984	150.4686	177.9931	218.2958	167.2807
CAPNS1	168.2552	210.9859	261.435	246.0719	240.3036	279.3068	246.4637	275.5594	269.3614	438.9517	354.6231	440.6517	272.4077	341.5129	377.5986
CAPRIN2	97.84592	127.5898	180.755	156.6485	112.4689	129.7905	194.5893	175.9561	131.7553	211.352	198.9303	137.0469	198.3496	163.4316	159.9795
CAPS		126.6529	119.7044	162.6276	113.3746	109.5977	102.583	124.8661	106.538	113.516	110.5608	101.7897	109.4223	114.2406	119.1634
CAPZA2	381.1725	285.7908	387.7335	369.6478	328.6319	251.5226	452.8777	331.2719	253.5042	273.5999	303.8024	329.6267	380.2292	334.6215	308.7205
CAPZB	453.2416	477.5295	350.0324	465.8336	434.3445	483.1816	324.0442	366.9385	405.8638	404.4675	430.3932	547.7576	398.7901	444.6783	523.8312
CARD11	179.3191	190.2291	197.1744	233.2248	151.4556	183.2819	207.7662	258.6587	212.4598	227.8964	237.7442	277.3876	207.5235	174.1465	187.6221
CARD8		136.1319	199.9356	329.6267	119.6227	126.9179	209.1217	240.1326	121.4193	219.8328	248.765	224.0164	245.9655	302.9433	199.3513
CARHSP1	164.2543	195.9511	229.8908	200.8767	295.4083	235.633	215.1503	211.6754	246.2225	182.9935	212.081	213.2407	186.4485	460.4076	358.5959
CARKD	239.8373	184.2216	197.1099	200.9763	208.3417	161.4264	190.668	184.7238	216.661	209.3649	221.2491	226.035	147.8253	185.6825	193.0266
CARM1	334.3546	246.586	263.3835	512.7462	282.1284	264.0239	258.9335	273.5999	226.8935	328.972	300.7897	347.822	268.1971	294.7893	254.2099
CARS	156.2398	140.4064	144.461	216.0455	146.1967	150.6522	146.5989	153.3263	138.715	145.8678	128.9653	149.567	144.3502	155.1566	167.0687
CASC3	257.6129	194.3316	225.2492	221.7934	199.3124	170.9219	212.1632	235.7462	190.9798	204.1535	233.1286	202.9773	189.1575	182.4041	228.8553
CASP2	281.3403	227.6957	274.4198			221.0058	295.7693	298.8144	210.8537	347.8159	279.1325	256.897	372.5764	364.3394	297.234
CAT	108.4318	116.2704	152.8514	122.2812	134.7906	144.3916	147.8558	146.4619	157.6339	166.4081	217.5737	298.6729	175.6698	200.9776	165.0103
CBL	130.7686	152.1844	148.8549	122.6755	146.3267	168.0936	148.4288	155.372	144.6669	164.3973	172.246	152.3701	154.4805	165.2977	138.8886
CBLB	461.1586	431.2803	417.971	340.2408	372.9536	630.2357	466.36	393.4157	314.1428	291.8465	252.4097	342.2551	358.4561	399.5003	436.9646
CBLL1	417.6354	369.4526	302.3779	225.8693	363.7661	318.3882	337.6418	413.8468	282.3485	229.9051	237.3616	270.4908	261.9807	267.275	321.3447
CBWD3	150.3281	135.1774	117.0891		131.5977		109.3947	116.2708	128.9671		116.4944	139.0167	109.0672	123.0162	118.5692
CBWD5	146.3541	133.4437	130.357		130.0379	119.9859	156.3208	131.3102	118.6142	118.9625		148.8092	119.6432	100.8105	113.1966
CBX4	523.0916	641.6052	248.8937	187.792	497.3491	540.8847	232.5673	318.8871	640.5765	306.8771	371.4834	619.8078	273.5999	321.164	438.8892
CBX5	171.6399	172.128	195.7842	227.2634	164.8463	158.3739	154.8305	160.2651	160.3328	159.3157	134.1972	190.9059	191.2047	163.4436	161.7598
CBX6	229.6641	219.0785	210.7104	332.0807	338.0333	418.5948	240.252	304.9711	369.6478	267.5066	321.565	439.8578	251.6126	290.1974	248.4105
CBX7	293.1391	231.0706	711.3193	602.8362	234.5648	231.4946	567.0212	768.6326	239.0025	615.1078	710.6989	395.9211	555.4837	652.7955	527.4146
CCDC101	119.9534	119.2802	144.8482	226.3794	104.4991	113.5554	131.4498	153.9717	117.1082	123.2963	127.9961	116.2523	125.0484	152.4549	154.328
CCDC109B	898.6876	856.7466	1082.76	976.417	1081.306	877.1075	976.417	1419.932	638.0781	782.6895	761.2339	729.381	1220.021	1306.61	1257.754
CCDC115	260.0514	242.8827	342.1177	156.525	288.3019	245.2986	266.1707	309.1549	231.6865	221.0889	294.8597	217.3138	226.1228	312.7123	283.1062
CCDC12	362.5563	344.4061	292.035	414.1655	510.8182	448.851	357.5229	378.792	547.9044	390.7855	359.1985	399.0616	285.3764	319.4636	478.2315
CCDC125	1756.625	1373.843	807.5007	2729.52	1181.512	1104.247	947.6989	1623.946	1565.095	3622.383	1637.818	2657.079	1766.48	1541.751	1473.772
CCDC127		102.2682	118.1838	116.6584	108.5703		108.858	124.4501	108.2177	112.1913	115.1452	112.0113	121.7742	129.5012	122.9019
CCDC130	891.5076	833.0933	707.3785	817.3476	620.9106	716.8993	594.0496	738.1257	657.6893	757.5266	682.0175	567.0212	747.1309	664.5117	599.7947
CCDC137	169.1564	160.6514	133.3345	149.3426	166.8462	140.952	112.9979	165.6235	169.3023	160.3033	124.8721	124.4945	132.0908	134.6353	152.5604
CCDC14	114.8578	112.4669	163.4436	229.7118	101.2766	110.1591	188.4547	164.1261	129.487	201.1864	319.6288	153.2552	253.6452	252.4097	190.9059
CCDC16	299.4918	338.6355	329.5166	392.7434	291.8026	267.8834	312.3845	343.8361	270.3803	286.3065	278.4821	276.7714	266.7149	259.368	305.8322
CCDC23	322.6818	299.1835	347.0506	316.4785	387.8791	312.7123	308.9991	429.7918	300.9196	348.1125	248.1631	309.7093	281.1503	336.5407	427.4186
CCDC25	124.3753	139.3642	137.7094	197.0193	143.8494	148.2238	138.5985	157.7421	138.8162	136.4933	131.5262	125.3786	125.3479	153.6007	152.5784
CCDC28A	307.8374	259.7636	286.403	327.77	268.713	249.8093	265.0303	284.1955	237.7442	293.3722	247.4105	254.5584	269.5184	335.5111	302.1687
CCDC43	141.7926	137.9833	111.8858	144.6407	158.5895	156.115	117.3405	119.7427	146.5718	120.2207	106.6453	121.1448	106.2357	111.586	137.7566
CCDC45	394.4265	502.2637	300.9196	299.5802	386.9273	452.3752	267.0151	277.3364	381.1725	196.3564	209.0838	171.8907	238.6813	236.235	220.9817
CCDC49	510.8182	319.082	334.8121	209.8375	315.3527	281.4731	312.7123	252.7631	324.9586	188.4186	206.4303	265.674	201.3952	240.7227	240.7919
CCDC53	133.5636	126.7921	246.4647	181.4359	122.5661	115.9827	228.6013	199.3798	137.375	217.6846	227.5773	170.9219	234.0132	254.4875	214.2846
CCDC58	129.0849	116.6004	125.5411	138.742	116.6081	113.4973	112.1913	126.2877	107.8738	109.6164	113.7357		125.2186	112.3281	124.0953
CCDC59	1431.18	1170.566	1320.57	612.1887	1404.483	994.6756	1134.623	1198.276	913.5057	632.7153	874.2472	728.4301	635.1582	731.5747	1019.822
CCDC6	235.2836	292.6606	221.2491	326.4498	301.5487	394.2696	254.9495	224.7434	327.77	161.1904	272.8534	239.2078	195.0287	199.9081	229.1604
CCDC66	130.4785	129.9225	175.7319	126.4645	105.9726	106.4747	140.068	170.0515		143.779	115.7948	108.9629	179.6401	148.23	138.3642
CCDC69	133.155	157.8511	124.1566	196.2494	209.4353	219.2125	113.8144	135.9075	277.116	174.4637	126.7648	181.9728	157.5446	138.7008	141.9068
CCDC72	1032.366	1386.901	1409.869	962.5145	1373.843	970.9183	1279.285	1401.753	1093.335	1096.956	1313.697	830.1173	1005.754	894.4725	1234.022
CCDC76	117.4973		148.5156	126.4562	104.1768		145.1897	178.9669	103.1188	159.0687	161.0789	121.3972	203.697	164.6484	125.5148
CCDC84	332.5852	419.6709	214.9616	175.419	360.5198	309.7093	187.21	271.0587	342.5901	280.7027	225.6447	223.4684	267.2008	247.3445	287.873
CCDC85B	143.0788	142.494	110.4646	126.718	129.9514	127.6126	103.2282	113.1029	104.9394	133.9552	116.7088	109.8429	113.7118	120.6365	123.707
CCDC86	229.306	178.5027	176.6972	133.8603	153.7862	121.7742	157.5585	194.2605	143.1316	141.1352	159.8497	183.2581	141.8107	151.1707	199.6317
CCDC88B	115.7737	124.2135	111.2663	175.9912	106.3699	111.974	110.2977	107.8392	120.4828	109.0672	132.4169	141.7643	100.6371	127.1596	114.2393
CCDC88C	383.0049	375.094	248.7123	431.4635	252.1099	242.3474	289.6352	290.1347	267.2522	400.9652	604.4719	197.9401	283.6464	323.2816	290.626
CCDC92	142.3309	206.526	210.1068	234.2612	175.3708	217.5966	199.2402	268.07	167.9055	229.9423	227.079	171.1101	214.4293	244.8989	250.1009
CCDC93	296.912	289.4809	256.5927	347.0506	272.8534	279.6445	222.9612	205.1009	234.3897	189.4037	241.1069	157.2503	206.4632	231.8214	192.0523
CCDC97	172.7123	160.7637	262.9539	213.7156	150.4145	129.1017	218.2023	256.5281	139.4606	228.1973	234.0132	198.2658	230.1235	200.2937	191.7367
CCL3	143.2088	130.3133	642.3851		668.6941	818.1949	2147.697	610.8665	1711.134	210.8528	593.71	305.7849	298.5919	305.2727	840.739
CCL3L1	118.3681	115.2352	305.8546		446.6271	457.5195	942.0516	290.4465	1000.791	134.7172	261.846	162.0496	184.7717	181.4147	336.0272
CCL3L3	213.7156	183.0323	1045.909		1627.554	1361.951	2961.954	1063.821	2972.282	412.0473	757.5266	426.6718	658.9196	534.3406	1217.315
CCL5	240.4616	854.8351	1071.144	606.0758	3112.313	2825.99	6302.397	5958.906	3957.091	7042.322	8582.191	3114.967	2867.812	4261.237	5884.041
CCM2	276.7676	336.3507	327.7884		248.1026	254.8451	353.3018	469.656	215.239	421.7701	358.8784	294.38	371.8981	498.6036	482.7832
CCNC	126.0311	140.2016	128.3287		140.5947	135.8975	129.7939	123.5282	143.929	96.88464	117.6249	131.371	130.4327	124.5266	115.5163
CCND2	485.5928	475.2437	505.0419	979.759	401.8536	419.8993	513.0664	469.7615	348.9327	422.2511	456.2571	297.2775	442.826	509.5197	549.4501
CCND3	1254.649	1465.227	1321.849	1637.818	849.8599	1054.925	774.1203	970.9183	652.7955	1168.442	965.1216	779.8954	1300.469	890.4691	824.3365
CCNH	210.8385	223.5711	144.1578	105.4195	311.4396	200.4332	167.276	145.0191	303.3982	116.2455	148.9634	151.5755	114.4129	126.2412	157.9385
CCNI	3362.564	2795.373	3655.281	2772.427	2779.805	3884.456	3640.929	3349.243	2229.219	2296.48	2440.136	2136.052	2739.454	3314.059	3271.375
CCNK	595.0477	580.7986	431.2803	467.8867	531.2415	527.7089	470.4404	452.6771	565.2236	335.8559	527.1422	373.4973	370.683	391.8391	403.5436
CCNL1	1200.617	1007.538	553.8109	357.772	832.0239	753.5612	490.6468	481.4521	656.2059	341.999	423.5121	421.9258	454.9756	456.6209	480.3046
CCNT1	125.9597	118.9807	106.3083	139.5994	135.647	135.4521	107.2791	128.415	146.4556	108.2475	108.5949	139.6415	98.12434	105.7793	116.5748
CCNYL1	105.736	115.312	97.68262		110.3588	114.4012	101.4875	94.42815	108.9032		93.36518	103.72	96.75539	97.67651	98.27841
CCR7	3548.23	2447.695	2943.211	2937.242	1395.009	1395.009	689.4947	968.4525	844.8763	495.9799	482.6223	568.7162	1818.795	1275.643	1001.707
CCS	108.4881	120.5568	113.5155	132.826	102.2601	105.8983	110.7673	120.433	100.2423	145.5488	116.1306	130.4451	133.8662	131.9978	120.7776
CCT2	494.4482	423.7759	339.4791	231.7301	336.1763	336.3049	288.9546	276.1145	341.4658	260.9992	259.2413	339.8673	288.218	238.1764	300.7897
CCT3	213.6382	199.735	228.3948	223.6814	166.2088	163.4944	203.8042	181.5623	173.5965	216.5994	192.301	212.184	245.4321	192.6503	202.2156
CCT6A	164.0206	153.6512	136.4445	131.5482	145.434	135.9748	135.9814	133.4918	130.6483	158.5302	131.8219	164.2921	165.9608	130.772	138.4646
CCT7	341.3942	309.2971	421.1667	376.2074	287.0781	243.5228	298.6913	425.355	248.7789	372.5343	384.8368	354.7784	412.6993	393.6878	341.4149
CCT8	835.1532	640.2053	703.7252	753.2509	509.0499	575.0977	572.0273	746.2808	401.8958	531.5207	568.1576	759.6551	773.2242	603.9437	615.7031
CD14	146.9686	116.0916	578.2869		760.8813	1160.156	1242.387	525.186	310.9357	389.519	403.7638	376.3887	954.8071	336.1627	853.3288
CD2	1409.869	1168.442	1436.484	1382.024	761.2339	599.7947	1462.406	1572.389	784.89	1884.612	1799.165	831.9029	1004.354	1588.068	1351.496
CD247	2225.747	2052.763	2368.281	2724.216	1441.858	1417.718	1895.771	2385.093	1283.433	2042.366	3141.293	1092.932	2376.674	3062.127	2657.713
CD27	204.2996	228.4586	526.2949	659.9537	218.3303	152.434	302.3233	333.6169	107.012	151.3417	141.9243	105.8254	546.3629	831.1796	561.9495
CD2AP	131.1932	114.3382	104.1701		120.4026		110.926	102.4208	128.0229		120.7199	129.3758	108.4117	111.9	99.88081
CD2BP2	269.1063	228.0329	341.2301	379.7534	349.5506	280.2137	308.823	383.6714	360.0313	364.7568	374.9137	355.3509	302.4364	433.3084	502.5381
CD320	131.1128	128.0544	158.4547	204.2996	120.9889	110.2977	149.0704	172.6869	109.8734	220.7523	233.2584	125.6535	149.1233	151.9864	165.4637
CD37	567.6941	609.4807	510.9745	270.776	524.559	504.9291	361.3662	497.5935	436.6535	574.6157	614.5225	545.5068	635.9069	520.5175	537.2561
CD3E	259.2413	268.4013	511.013	1143.825	213.3118	230.4969	503.2937	543.3392	211.8915	483.35	497.7322	281.9688	363.8713	470.8959	427.8291
CD3G	244.5914	366.8407	425.8239	529.5423	491.49	509.2877	421.8401	491.0995	546.3629	513.0245	436.7767	332.7556	349.6559	520.3125	630.2357
CD4	119.974	131.9992	226.1635	158.9686	156.3751	137.45	267.4324	236.235	176.7844	218.1258	238.2146	261.0721	184.1919	238.3751	224.2991
CD44	886.5324	853.3282	1306.062	1188.124	965.0397	876.4637	1380.079	1106.867	648.5449	644.0156	832.2228	585.1202	853.3998	1164.677	873.6143
CD47	183.8769	174.9637	169.0762	213.5472	177.0258	158.7965	175.2387	196.0875	151.8972	212.8591	238.6238	177.2151	240.5922	270.8623	231.6932
CD48	1515.056	1348.265	1271.324	649.6115	991.9422	1220.021	1548.762	1028.008	798.3703	1473.772	1201.576	670.9815	1321.849	1025.556	875.1957
CD5	350.6455	451.0128	367.2793	571.1065	418.3892	262.4364	332.8582	406.6438	395.3741	314.8225	378.9961	333.0783	243.7014	519.4526	373.5812
CD52	465.3032	618.4335	1232.754	1478.939	970.9183	596.2621	1481.963	1720.906	951.5635	3640.929	3872.98	1412.788	1811.276	2672.139	2803.731
CD53	165.435	183.2194	408.6516	285.6841	182.8515	212.1597	548.0392	312.9049	257.3215	313.0671	294.0091	284.004	337.4931	330.649	303.7066
CD55	222.9246	249.7538	184.6214	180.9037	174.6661	241.0452	123.5072	100.5998	152.5954	147.5663		104.6728	139.6415	116.0359	121.2258
CD58	96.10646	117.9699	170.9375	93.31068	188.6493	205.011	221.7197	237.7681	235.4828	203.8927	209.4498	210.317	179.8531	209.5295	213.3251
CD6	2499.707	2700.637	1834.874	2484.615	2710.263	1756.625	1678.302	2061.383	2491.756	1655.493	1870.745	812.8628	953.1445	2101.012	1966.948
CD63		134.6681	222.1953	162.4479	296.7642	469.0233	367.4438	217.729	328.6319	262.9539	237.9201	370.683	244.8384	178.7514	289.4809
CD68	274.6867	274.857	371.1375		334.8995	497.9614	615.3544	373.2608	366.7151	642.156	485.2011	978.6066	513.2134	406.4375	486.5866
CD69	2087.708	2539.135	1051.641	434.7397	1766.702	1996.629	611.209	530.4274	1072.067	375.1637	410.5308	336.3518	598.2547	889.4312	559.3671
CD7	377.5039	627.4665	669.7446	1115.01	225.9773	632.1132	272.4402	390.983	268.4539	227.2987	162.6522	165.6709	364.0179	213.3816	341.2301
CD74	188.6503	199.1539	639.6608		1144.321	1335.82	994.8531	635.8323	2209.266	768.6193	1599.881	4361.71	1306.093	1456.239	1321.268
CD81	1531.451	1575.275	1655.493	1522.827	1346.053	1663.388	1994.844	2491.756	1116.651	2126.809	2359.581	1302.351	1685.704	2779.805	3285.061
CD82	123.6189	153.0607	132.7479	139.1406	233.7294	321.3173	121.678	160.1898	288.0446	121.4269	104.3195	132.3075	121.2021	141.1884	146.2905
CD83	422.0193	372.6047	964.9254	257.7074	994.0807	1392.769	1684.539	461.199	1352.181	195.6004	398.7887	910.2634	374.6289	427.3326	458.8755
CD84	111.7227		123.4366	130.9464		105.9479	120.3872	136.7173	114.9475	122.7156	120.7097	121.4217	105.4623	161.4998	147.391
CD8A	112.6153	284.7518	196.8526		198.0988	1223.655	211.7315	276.4096	199.8945	340.3121	375.2705	243.6219	632.1982	294.8087	845.7192
CD96	214.5079	242.1731	468.6149	614.3167	266.0834	384.8154	522.3412	538.5419	300.4017	559.8945	488.7794	234.9162	456.7272	553.4185	447.9415
CD97	658.1741	551.5785	593.8182	370.543	437.6467	491.245	626.3516	459.1422	661.8828	415.991	420.6126	361.8514	284.3421	439.6634	504.9461
CD99	223.1198	304.5341	360.3874	293.218	405.2224	439.0719	465.8315	512.7462	513.4188	494.2402	635.703	591.6376	308.4421	386.3828	502.2637
CD99L2	145.3515	157.8811	152.3303	247.1825	135.4368	137.2879	140.3064	144.0141	124.1669	151.4968	152.3723	154.6574	160.7347	172.4975	154.0517
CDC123	177.5761	177.729	151.4556	139.8928	179.6133	152.5604	141.2363	132.8989	152.9154	166.19	170.7799	184.9941	191.3264	168.3421	178.8879
CDC14A	164.893	154.5759	135.8673		134.8186	121.2594	124.3122	122.4066	119.9164	102.2499	111.9349		123.1775	122.3498	107.5711
CDC16	176.4076	214.1651	224.7734	304.5473	169.4011	190.7756	260.012	266.4981	227.2571	262.5655	301.6104	268.1512	336.9259	310.2829	243.9026
CDC23	167.7036	136.3644	159.6125	209.9649	153.5257	136.8303	187.8459	157.7196	165.0962	157.7693	160.7637	155.4529	176.6648	165.6709	144.0488
CDC26	204.9038	235.982	423.3694	382.8546	279.8494	254.7281	389.4655	389.1259	328.402	351.6821	279.5684	271.6459	308.823	367.7012	343.5891
CDC2L2	296.4478	223.144	195.5121	489.4849	252.0362	180.352	157.238	232.4852	242.4392	299.7126	217.4484	259.1483	213.7977	243.06	278.1873
CDC2L5	160.4334	181.5942	158.154	196.6604	133.2155	139.0655	157.0412	186.5494	149.1095	162.0874	170.9113	114.5676	166.0713	164.8626	144.4042
CDC34	115.8589	127.7909	147.2142	146.3656	134.0062	129.7102	131.0545	128.8776	142.1228	124.1378	150.8174	132.1252	123.6151	123.5932	135.524
CDC37	1149.378	1050.893	1176.937	1627.554	1259.273	1151.527	1082.76	1407.207	1386.901	1714.362	1366.684	1364.811	1578.801	1838.193	1623.946
CDC40	285.0627	276.7754	216.3551	243.9783	241.9946	263.8957	192.1403	235.3223	209.8861	191.9825	228.9373	225.457	239.2078	265.4113	255.6731
CDC42EP4	183.8751	205.5341	169.3267	189.959	222.2334	245.0823	186.7437	169.5801	193.602	158.5694	150.2307	133.5636	111.8506	178.244	176.1077
CDC42SE1	154.6172	167.5868	245.4178	275.7263	167.4977	174.5427	288.6598	227.507	189.8224	238.6066	272.7175	172.1424	279.4955	252.3533	184.7859
CDC42SE2	450.4659	386.3276	378.4885	324.608	471.7292	367.2548	472.4258	396.9077	429.385	341.7782	481.657	358.0151	392.5026	382.6872	385.8079
CDC5L	165.3101	135.5076	142.6019	142.2661	157.4567	162.0868	135.6567	142.2661	155.4529	132.6338	125.5411	145.2775	141.2564	126.0982	126.1866
CDC7	118.2325	107.3821	101.272	120.7293	107.498		114.4676	102.9005	115.3708	109.3706	126.4736	110.7055	108.8924	122.0586	120.9656
CDCA4	133.7713	123.2846	143.7282	109.0122	152.9273	129.4284	174.2897	140.8324	133.8621	129.5927	149.4702	114.3614	103.753	119.9995	128.2066
CDK2AP1	119.7552	178.6554	155.7349	148.8857	290.5595	439.333	167.3026	230.6655	421.4235	228.0824	286.403	643.1892	213.3118	276.3034	218.5835
CDK4	130.3269	141.6609	174.9612	160.1531	148.0755	145.8503	169.1834	177.5147	128.2674	164.6717	143.4526	140.1479	195.6249	158.3246	142.1043
CDK5RAP2	157.9259	137.1708	144.895		158.4662	142.7849	150.4006	150.4424	142.6456	144.4937	156.7817	114.124	145.9237		134.5884
CDK5RAP3	368.8279	333.0328	354.7871	476.4961	306.0404	324.8636	417.2831	448.6946	319.6207	535.44	544.0504	426.3496	587.9623	517.4975	451.1729
CDK6	132.7827	125.1459	133.1881	130.1218	162.5074	155.8335	165.9789	165.1457	154.0253	135.2689	147.1086	119.3774	141.0924	134.3886	135.2137
CDK7	268.2548	293.3722	304.8506	164.2089	373.5812	295.4083	293.6254	293.6254	325.1651	209.6041	205.7587	237.1033	219.2626	263.0019	262.0214
CDK9	259.0227	272.0378	265.0303	192.0145	265.6166	289.3153	254.1021	251.6126	274.9622	254.9075	217.7724	237.3611	222.1045	227.9424	228.4998
CDKN1B	355.3966	358.8957	344.8336	218.0096	396.0541	278.7693	284.1255	325.1828	294.3877	333.2458	344.8709	286.5895	356.33	524.9273	384.1716
CDKN2AIP	342.1177	283.1062	374.328	323.8819	248.7123	245.8999	296.2297	323.3822	249.5469	205.1009	218.9996	248.5158	243.2759	207.6085	240.6283
CDR2	541.2787	519.7144	378.792	306.4478	426.8437	440.9335	364.5271	407.415	227.9424	226.7048	223.1198	237.4778	368.7238	371.2133	400.7462
CDS2	128.84	159.6759	131.2884	122.211	150.9238	146.1765	143.7191	121.4952	120.4404	117.4683	135.2418	133.7493	131.7009	147.7876	138.7718
CEBPB	853.7075	1004.354	1179.305	730.1392	1236.588	1623.946	1095.299	1341.776	1143.825	872.0822	708.5731	881.3074	1308.65	790.4312	1156.847
CEBPG	223.9013	209.6041	213.4158	225.9773	217.2108	177.796	187.3012	189.4037	187.9648	171.5205	192.1119	178.5257	189.7321	169.5801	188.4547
CEBPZ	557.2034	524.2561	456.4069	547.5428	636.9619	524.5999	451.3342	365.394	464.1613	277.3364	270.9915	316.2973	345.3861	337.6031	407.7192
CECR7		106.3906	109.9116	169.0968	103.9472		103.3031	117.9233	103.0636	179.4766	124.3312	140.9825	124.2556	112.8662	114.8187
CENPB	194.8226	263.8957	251.6774	320.1825	280.7027	355.0252	264.313	319.082	290.8038	259.2413	291.172	257.561	207.7119	284.9183	309.0695
CENPL	138.2064	125.1922	125.5239		120.0406	114.5263	124.6374	117.1499	122.4785	117.2589		111.994	109.0719	117.2961	107.6984
CENPT	158.8881	146.5603	190.6401	198.022	127.0977	117.6775	176.7533	174.2364	127.6562	164.5047	190.203	152.5954	216.9845	187.9023	164.3749
CENPV	221.6874	164.9999	131.6521	133.1558	193.8882	184.7014	105.5456	120.8128	170.8593	131.0444	109.8041	108.6314	137.6918	104.2101	114.534
CENTA1		115.3797	219.5141	183.1768	193.0266	328.2571	314.0533	258.5294	297.2018	321.671	434.8899	272.1054	315.1497	249.4964	290.0784
CENTB2	106.6446	109.495	131.8582		114.4849	124.0619	129.4223	115.2943	106.8602	115.2803	148.8411	105.4574	116.4706	127.9952	118.3051
CENTD2	108.1797	117.0877	125.187	138.964	102.913	114.732	124.0442	129.718	107.0406	119.4479	114.6082	105.1572	128.0406	127.3568	125.0697
CENTG3		136.9464	153.6644	167.0625	112.4979	144.2876	158.5332	145.0184	129.077	116.5702	131.6152	152.1116	134.5428	123.5296	123.1067
CEP110	140.4939	125.5733	207.3674	172.3441	121.2484	127.9634	168.1503	166.7554	116.8368	163.854	181.4615	144.0022	231.6865	194.3035	157.1409
CEP135	223.0026	184.7525	237.5093	194.1695	179.4556	169.4757	162.932	207.2906	173.4326	206.4632	172.8136	171.669	212.1262	191.8316	179.5676
CEP164		113.0465	114.1406	145.5693	108.8698		108.006	115.3797	103.526	109.3947	121.4293	113.038	102.1211	117.0344	119.0113
CEP27	689.4947	655.9338	306.4478	1267.193	525.2225	504.4643	314.2676	500.2708	568.1576	1414.955	863.7013	1398.71	645.0853	677.4653	682.985
CEP350	222.362	275.3488	275.759	320.612	260.9066	266.7543	296.4152	307.0656	274.0671	302.6741	296.9868	304.2414	297.8834	347.0506	295.0282
CEP78	102.4382	98.76499	108.0877	107.8494	174.7858	152.0044	126.525	136.5659	181.0318	197.3305	265.0655	128.1917	133.8283	175.1353	181.9852
CERK	404.031	537.4363	355.5168	365.6949	556.5456	503.8872	352.3072	445.938	600.8256	360.1015	460.7152	330.9958	392.8788	319.5226	361.8924
CES2	266.2996	255.638	168.1802	265.0941	223.5552	192.1515	160.3248	204.5766	185.0038	358.4447	182.9265	311.8788	209.3841	236.9847	212.997
CETN2	157.1409	144.9626	279.6445	193.3555	173.1485	148.4299	320.4767	306.2484	146.6603	211.1831	257.9885	215.1139	248.9521	243.4617	251.0432
CFDP1	146.5045	132.9191	238.2573	206.852	122.9736	113.8144	271.4922	190.2742	113.0045	209.1628	191.8602	190.7707	218.6194	216.5626	198.6847
CFL1	576.5414	670.3007	1081.306	1302.351	820.0331	998.7273	1215.359	1254.649	1039.117	1427.761	1179.305	1401.753	1427.761	1366.684	1741.111
CFLAR	414.5436	395.0077	426.2986	1054.925	466.0837	480.36	466.0837	528.887	533.6362	505.233	501.5505	389.2569	388.9015	474.2223	531.9454
CGRRF1	207.2479	296.5908	272.0378	131.9992	320.4767	266.1101	249.3064	257.3109	216.2806	174.1927	160.842	139.579	173.9402	175.5517	183.7085
CHCHD10	302.512	358.3542	307.7696	275.9514	264.1586	321.164	202.6588	289.4809	195.569	230.9427	265.3238	240.3446	345.0874	239.8017	249.0658
CHCHD2	2021.99	1772.852	1478.939	1082.76	2121.704	1580.706	1457.802	1493.546	1870.745	1772.852	1538.61	1920.794	1748.641	1603.227	2026.379
CHCHD3		104.0482	137.3407	139.9789	104.2422		122.9941	130.5682	113.2285	128.5215	115.4357	117.6486	108.1633	126.161	130.2217
CHCHD4	184.8255	147.2369	160.1366	246.586	159.6125	126.3982	163.083	201.2991	132.5453	183.3038	182.5829	177.88	166.8286	197.433	178.6221
CHCHD5	144.2979	146.6883	175.5788	254.3401	183.5753	148.6731	161.2627	165.0962	183.5081	164.5854	182.6631	154.1058	145.2079	183.6303	218.9158
CHCHD7	215.9474	228.503	277.8704	229.7694	189.2389	176.1892	217.4797	220.5459	164.9502	167.7808	178.2963	157.9851	213.1397	190.6095	193.8123
CHCHD9	610.4034	645.9266	517.673	383.6714	723.3348	562.541	540.8847	477.4364	718.2711	586.0715	519.4526	575.4647	462.3121	514.6149	667.8284
CHD1	629.8996	608.8139	222.3216	328.7216	511.3296	426.8437	241.8803	221.3761	333.7427	191.3976	277.3876	152.6284	251.6774	203.3257	195.7842
CHD4	354.2322	371.7513	266.4026	420.7721	326.3593	460.6929	241.8456	279.9726	419.5363	270.5733	286.9558	284.7094	263.4367	277.8202	298.352
CHD6	154.9393	173.7925	118.3259	104.8188	144.0924	141.75	116.8805	118.0929	124.3148		123.4377	106.1462	120.4345	116.4043	114.0538
CHD8	571.436	489.885	403.9577	1154.755	562.2474	619.3519	379.8861	413.9637	494.4482	399.5003	391.8391	395.5118	367.0156	454.8264	431.0601
CHD9	126.6626	155.7562	266.3402	256.4579	161.5495	192.7335	325.6228	263.9619	230.8344	285.2601	282.6189	269.3742	222.283	207.7999	193.4232
CHERP	154.007	158.8537	125.3523	147.8463	127.7	133.9164	115.3945	116.6191	122.3362	123.5072	117.7052	112.2069	128.7204	110.9518	131.3965
CHES1	340.8148	389.6686	571.1065	580.0018	561.9495	748.8405	578.3818	562.889	465.5112	444.5209	667.2738	503.0197	530.8782	523.0916	464.8035
CHFR	534.6865	587.3147	329.4839	326.045	502.7048	581.5789	292.57	401.3073	607.5921	489.6432	393.9481	375.094	417.1477	394.4265	474.4352
CHIC2	404.4693	401.4944	345.8823	325.5158	479.5647	380.9848	267.5066	369.8035	368.3224	404.069	328.972	300.3083	456.9025	431.2803	401.8958
CHKB	130.7874	150.9096	190.6937		143.1642	136.5036	170.4346	222.3757	153.9837	226.9835	198.8535	180.9747	250.5333	235.0179	225.0129
CHMP1A	152.9481	176.1077	160.842	321.565	224.828	179.2384	169.4436	180.1221	215.3893	204.2996	208.0804	192.4035	185.6825	196.153	208.3746
CHMP1B	950.8104	1015.633	787.0663	248.2766	921.119	947.6989	779.127	520.0809	921.119	407.2424	547.5428	509.0499	485.7529	590.1293	606.7591
CHMP2B	255.2495	234.5648	190.2291	138.4217	236.281	238.4839	227.7292	206.7809	218.6973	169.7445	153.9689	234.5648	177.6202	182.375	197.6727
CHMP4A	176.0144	174.0162	303.8861	411.916	222.6607	188.9601	289.1148	328.402	198.9633	296.1324	276.9758	190.4578	240.1326	280.8538	266.8745
CHMP4B	272.7954	278.0483	262.8965	189.4761	451.5215	649.6115	364.4482	252.2911	440.1106	172.6869	233.4547	258.2355	175.2166	258.1656	263.153
CHMP5	240.2036	185.5877	158.4648		263.7836	163.9809	187.6017	197.4457	213.3566	207.3907	200.8721	218.5795	245.0625	199.6875	195.5712
CHP	167.0982	194.4484	227.1788	203.5477	339.2376	393.6096	260.0514	240.9273	340.8148	227.4494	219.1207	318.7148	240.9931	319.5441	275.4143
CHPF2	140.3066	153.8308	115.866		162.9122	160.0017	120.7365	116.8368	163.1427	110.4866	107.284	116.8603	101.272	106.3906	107.1657
CHPT1	183.1916	208.5103	157.888	107.994	320.7035	347.3481	167.1642	169.523	196.9199	142.6138	148.2547	185.6862	207.3958	124.9397	145.7142
CHRAC1	178.3892	166.5301	139.5021	118.2866	151.931	187.3012	131.2884	112.9814	184.8255		116.0489	112.0159	111.7705	125.682	119.0215
CHST12	119.3197	125.6146	124.5377	171.9095	201.1153	168.9328	160.3033	231.787	224.979	472.2713	442.382	202.392	257.1331	220.498	231.8214
CHST7		112.8128	161.991	113.6103	156.4617	150.9405	172.7869	156.5796	138.3331	150.2307	123.8771	114.161	136.9625	166.8286	178.5257
CHSY1	191.7944	189.7991	170.0005	196.4384	280.2137	285.6269	185.0667	173.407	262.6039	235.2836	250.4883	155.2765	217.6365	194.8459	183.4358
CHUK	155.9174	147.2142	119.996	121.1936	152.9339	154.251	128.6192	120.2087	157.8336	128.9471	133.7687	125.5411	124.0953	133.9164	146.9712
CHURC1	170.4378	205.7899	193.3555	453.0706	130.6435	218.7786	196.7923	546.8165	143.5173	452.3752	168.4108	308.823	477.1689	189.53	367.7012
CIAO1	367.6717	376.7801	300.3153	382.665	335.7177	303.9453	287.6948	305.3915	350.0178	376.8205	287.7641	325.3436	315.7144	317.0469	361.9873
CIAPIN1	141.495	123.7976	102.0658		117.4769		105.6577	111.7454	116.1327	117.8957	109.8522	111.4431	116.8176	112.1913	109.1111
CIB1	3898.729	3385.336	1929.436	2433.052	2919.618	3161.143	1630.336	2083.835	2462.653	1759.692	1361.951	1434.183	1841.581	1685.704	2410.805
CIC	254.6738	228.8033	197.7753	294.0001	171.6119	197.9736	167.0374	176.5811	182.3541	144.6955	179.5466	199.3798	152.4175	147.0755	151.931
CIP29	413.2435	391.6778	381.1725	344.7895	505.233	421.8401	490.1208	506.8447	446.1742	380.0298	345.3861	385.404	373.1277	411.1939	456.6611
CIR1	372.9536	299.4871	233.6722	210.9971	407.0051	244.6361	227.2987	218.2958	263.7639	173.8855	173.4609	210.0788	176.2523	211.7108	246.6896
CIRBP	2433.052	2423.723	1711.134	1500.308	2322.777	2657.079	1663.388	1827.281	2260.026	879.2234	1358.288	2065.287	720.7113	1506.799	2665.07
CIRH1A	318.1905	294.8597	223.2227	279.7747	298.2523	220.8338	195.7288	204.4758	212.2688	185.3375	159.7014	242.1183	186.3492	236.5981	238.7394
CISD1	154.3531	134.3738	206.559	217.0321	173.9215	134.2819	173.6906	184.5092	133.9666	220.4747	216.5747	175.5567	244.9552	241.1703	195.0475
CITED2	263.153	432.1108	203.697	173.1485	302.6741	313.7492	254.0128	229.6213	408.1569	242.6314	333.3286	254.7923	245.0823	258.4588	224.1847
CKS1B	118.4709	121.4908	136.0612	114.263	117.1746	100.6467	135.579	123.5047	114.0672	131.9769	126.835	138.5397	139.7852	142.272	144.3873
CKS2		117.7635	112.8482	107.7029	127.9877	112.9709	103.4678	102.3694	182.9149	119.1004	135.9233	141.6402	120.7653	118.0083	128.5995
CLASP1	300.6875	365.394	231.0706	266.3402	301.7458	383.8252	222.1504	273.0334	431.0601	244.8989	287.9901	233.4547	206.4903	245.358	233.1286
CLASP2	125.7867	120.6642	105.7085			120.8376	100.5819	100.7905	112.3869		113.2484	110.2977	115.9185	104.7971	104.6173
CLCN7	479.2717	459.5983	448.2222	746.2808	443.6879	560.2324	425.337	455.084	560.9105	516.4632	506.3231	500.2708	640.2053	489.3682	492.7645
CLDND1	695.574	509.0068	607.1998	387.4185	1394.626	714.1705	1015.529	938.2581	680.7738	465.6078	496.9506	657.0826	637.1707	1370.483	1249.369
CLEC16A	180.5675	170.3332	212.4598	257.3109	127.9539	148.0012	183.2041	238.1281	169.4248	224.4943	205.7224	196.6661	219.8813	219.5141	197.0466
CLEC2B	366.6867	210.5881	273.5316	344.1186	292.6606	187.21	427.4186	462.3121	338.0333	252.9474	269.6761	279.7034	190.0326	198.6847	320.4767
CLEC4A	107.6639	101.1498	142.837		140.6364	173.9658	232.3364	119.8198	143.3111	127.0155	115.4791	232.9516	151.9597	134.4442	146.8274
CLIC1	215.5375	246.6896	383.1793	263.3835	479.0526	659.9537	821.6354	496.7533	649.6115	631.7368	574.6964	590.1293	476.5753	538.1407	579.5132
CLINT1	350.7155	335.0451	307.4995	151.592	379.2634	328.1404	383.483	286.9884	327.2584	339.3326	455.3299	421.8401	404.7834	381.1725	303.0337
CLIP1	173.3362	168.043	126.909		149.6898	158.9112	130.8605	128.2058	151.6491	136.562	145.7456	132.5896	126.0914	137.1841	134.0995
CLIP4	119.9081	115.7646	136.986		102.7221	107.284	163.6333	159.144	111.0801	123.6987	144.3128	110.2797	130.7009	139.1147	129.2723
CLK1	734.3563	728.433	529.7414	228.1557	572.5682	554.0031	494.7492	390.3073	635.6818	334.4723	435.3886	499.6822	538.1069	418.1456	390.7977
CLK2	134.525	147.6269	134.5365	130.732	129.817	144.0295	128.3803	135.5896	135.9597	146.8195	141.6703	119.4276	156.8868	148.1259	129.2174
CLK3	250.4592	223.3148	222.7314	267.442	205.3744	197.0789	182.4543	210.8966	243.5244	231.3778	208.6991	187.9351	194.6892	210.8881	237.3732
CLK4	198.1074	148.7952	180.5675	167.3667	170.4753	135.3462	174.2836	171.2887	145.2775	191.0262	159.8164	130.8504	201.4934	168.9573	148.6282
CLN3	124.1579	118.7497	142.524	206.1173	156.2612	166.9761	179.0914	158.5308	196.3685	145.0741	183.2834	149.4491	141.9424	170.2691	166.509
CLNS1A	188.9279	167.1609	473.944	326.8879	154.8305	155.9316	435.0391	338.4532	158.767	311.3434	290.2708	317.4682	399.5003	329.1469	300.2355
CLP1	205.3627	202.6021	157.3207	118.0591	197.8682	186.4222	168.6866	155.072	177.0406	119.0833	148.1793	169.1218	127.7248	150.7787	160.5847
CLPP	172.7869	238.8024	232.6726	275.8113	191.431	222.8805	198.1951	251.2598	207.6085	196.7354	170.4045	192.8618	185.3929	246.8997	272.7375
CLPTM1	320.0757	311.4064	238.9326	273.3251	318.3759	316.4785	249.1338	222.2334	322.588	278.4378	284.9183	359.1985	263.7639	255.7211	239.5453
CLPTM1L	315.3527	379.2634	281.3561	329.1469	352.5137	340.8148	285.2601	329.3537	355.0252	381.3447	495.307	410.7521	420.3077	480.1855	379.624
CLPX	178.2924	196.7923	167.8857	136.145	206.4903	208.0106	147.2833	165.3254	186.0317	135.8965	143.1768	160.1366	172.0178	143.3028	149.4737
CLUAP1	2401.393	1864.786	2517.805	2071.565	1808.57	1779.446	2592.521	1849.257	2525.903	2500.966	2585.612	2838.43	2524.775	2779.426	2533.278
CMAH	123.2341	109.9893	118.5534	103.4356	108.5581	114.9694	125.1186	120.6894	109.7891	115.4285	116.2309	105.3067	113.9815	131.4391	115.9597
CMAS	147.155	132.4308	146.0362	136.2394	152.8447	137.047	142.9775	152.9487	141.366	163.2038	162.7375	154.9046	173.071	169.8738	154.0584
CMPK1	201.08	225.868	259.4996	236.2079	195.0434	214.9774	309.4675	235.3847	202.5621	230.7468	241.4326	222.5536	311.9151	227.4075	199.0411
CMTM6	249.4517	231.1203	217.3399	119.781	298.9786	403.1558	284.7765	178.6908	351.5161	208.5015	201.2702	343.4684	216.9389	223.0775	217.6365
CMTM7	375.5282	551.5731	757.7369	637.2224	351.8939	400.3186	638.0456	708.829	247.926	425.5341	458.4766	447.6405	581.6652	851.5753	816.6985
CMTM8	341.9593	430.1297	520.3125	367.2793	123.1605	137.7566	154.481	288.0736	157.2103	216.0629	181.8451	154.1375	432.7097	299.2823	173.4884
CNBP	442.8667	372.3488	431.1636	196.5296	356.4573	350.4639	458.3036	418.5694	339.3171	284.0201	386.7751	367.4462	388.7909	346.9171	351.2032
CNDP2	309.0695	266.5441	412.2046	739.1665	296.2297	302.9433	453.7339	549.7534	306.2484	594.3624	655.3485	776.7136	696.1122	698.3183	589.3127
CNIH	214.8362	220.2517	326.507	161.0522	211.2455	226.8835	354.6954	287.2943	189.6404	204.4818	192.6216	232.8344	276.2224	290.9805	263.5716
CNIH4	280.2137	283.184	304.5961	249.6065	307.9551	324.455	287.2887	279.1346	279.0679	229.8429	239.8784	199.2402	240.7227	184.4595	274.8188
CNN2	302.5412	408.5349	284.6263		322.5573	398.3208	272.8717	349.5266	259.2804	289.4161	219.1402	310.4329	267.2604	408.1536	418.0729
CNNM3	153.9332	196.2031	203.7972	330.0513	193.935	211.2366	193.9787	231.6426	171.8321	179.1886	207.8191	138.9509	209.1547	216.943	188.627
CNO	503.0197	370.9658	369.8035	283.7599	335.4247	259.2413	325.8549	413.5799	225.2492	318.3759	277.4864	254.8632	234.8788	326.185	386.9273
CNOT10		126.8348	142.841	159.489	121.268	114.0323	142.1736	120.1864	116.184	118.8372		106.0534	128.84	131.7099	119.5273
CNOT2	399.2543	317.4682	335.8559	215.6513	468.3107	361.6093	334.0905	276.3772	330.6733	289.992	296.0461	303.3827	302.5903	251.5226	312.7123
CNOT3	122.4485	129.3481	139.7141	149.2824	130.4491	126.6071	124.6158	149.0511	115.1594	130.7506	152.336	118.2072	116.8273	140.1479	126.0873
CNOT4	140.7046	139.4828	120.2678		138.3529	133.0299	121.8123	125.3995	124.7103	122.4509	112.5098	112.0535	128.6259	118.5219	119.9575
CNOT6	152.7972	135.8214	144.8804	142.0499	137.2471	138.4217	135.1164	142.5334	132.5294	145.5546	149.6021	130.1566	151.3312	151.6111	149.4184
CNOT8	226.589	204.3071	174.5237	170.8166	216.4266	199.8808	181.476	185.278	184.9222	166.4331	192.1365	165.3797	192.3985	177.7357	159.5236
CNPY2	121.3231	108.9753	254.258	198.0445	123.7862	123.8523	261.1847	238.7394	121.1057	247.3021	220.1803	176.9299	247.6736	261.6057	225.8009
CNPY3	117.8916	117.3142	203.0141	135.8006	151.7291	160.6715	194.3402	191.2955	158.6238	162.7663	170.966	229.8051	175.3015	183.8129	179.9639
CNPY4	118.7307	137.5837	126.2585	135.821	118.9231	126.6543	125.7784	147.668	104.3585		118.583	108.4653	126.0634	128.1625	121.8449
COASY	206.1892	205.9065	201.909	287.2686	202.8451	197.5294	205.0022	205.8511	202.0468	212.1117	211.4173	207.1109	194.2771	181.4917	215.5634
COG1	167.2043	197.8268	137.3866	154.6965	141.123	148.9632	128.4631	136.4891	153.9689	132.3298	138.1885	127.602	122.1422	127.7454	139.193
COG2	156.7385	149.3612	159.0529	253.8157	137.9028	126.3314	131.9897	140.7057	137.7883	139.9371	137.5771	117.6394	154.8858	157.1636	140.7668
COG4		105.9315	135.7549	180.4704	110.9884	106.3532	125.7867	147.2833	110.9679	149.9885	133.7493	136.006	123.9859	142.8544	139.8764
COIL	236.9573	195.5935	251.196	288.7964	188.4547	156.6629	268.1971	249.7538	166.78	183.1401	164.4137	193.473	147.0274	188.5171	173.3146
COMMD1	134.5146	158.3739	197.0777	252.4097	188.8939	163.9957	236.7843	239.0684	170.2199	212.5862	210.1452	256.4579	238.3162	257.0301	256.7336
COMMD2	224.9337	195.8616	179.5139	152.8969	241.8215	186.2802	136.0525	166.3723	226.1635	127.5641	121.622	124.194	132.1935	116.7592	145.8681
COMMD3	250.4883	295.2949	539.826	479.2717	338.1509	332.5852	614.1851	807.5007	424.9709	620.1711	610.4034	567.8566	656.4277	706.8938	611.8372
COMMD5	116.5945	116.7174	118.2017	113.6498	130.3208	130.2155	119.1198	122.1037	143.9946	135.0056	113.4281	105.6014	111.7658	120.1456	126.8881
COMMD7	317.7462	364.5271	430.6602	506.0698	488.0515	544.8173	542.1791	702.5853	398.0148	477.4364	700.4812	475.5562	420.1606	626.8119	639.818
COMMD9	143.4861	122.3065	199.6317	203.185	224.2381	166.78	225.2861	175.7319	182.7149	177.2821	181.7326	260.4415	161.3333	171.3837	213.9936
COPA	741.8217	746.2808	448.0444	270.6523	755.2847	766.3602	499.3294	569.9501	690.7258	499.3294	539.2684	571.7697	421.147	507.6711	503.8743
COPB1	423.9402	472.0826	317.3857	209.6419	391.6778	416.519	318.7148	298.0294	450.3105	314.5764	295.1142	376.5597	328.5195	349.48	304.5961
COPB2	156.115	159.0529	145.1897	163.6333	156.6629	180.733	168.8923	143.6319	176.4493	171.0916	183.2041	164.4312	184.3453	163.3201	159.4042
COPE	279.3947	270.2749	269.1915	207.8414	405.7786	329.9161	308.1192	302.1108	374.4967	280.0883	321.4281	374.696	290.3002	337.4995	401.8449
COPG	168.2997	166.5764	123.7596	131.3551	212.081	185.7707	149.9514	137.8022	173.3598	150.9405	150.4686	153.6846	150.3078	137.7068	134.4557
COPS3	617.6086	470.4404	442.785	464.8035	481.891	417.5927	367.8434	411.916	393.9481	340.1535	349.8474	396.2471	337.6031	355.8495	415.3645
COPS4	210.9971	212.5471	207.482	160.4026	272.1054	239.8784	213.5005	198.5912	225.6447	181.7326	196.7923	185.1821	179.9589	201.4277	219.2125
COPS5	445.2629	273.8232	516.2329	338.3304	368.3224	295.1981	576.8986	502.7048	352.2772	482.6223	515.9754	388.1997	446.63	492.562	399.5003
COPS6	204.5795	163.5823	169.7768	145.0488	182.9093	155.9174	174.5465	184.1919	176.8165	203.2786	152.7216	145.3428	168.6866	161.7598	195.7559
COPS7A	159.506	130.0563	188.6015	240.1891	174.5975	174.7834	215.6513	235.4756	210.1863	253.0181	237.5628	184.1919	191.0262	231.787	205.5677
COPS7B	224.6959	182.2393	238.1281	355.0252	177.0139	165.2472	254.4875	276.9099	197.2255	286.1848	272.9765	207.3674	255.783	282.4369	278.0483
COPZ1	160.8082	149.1836	211.4537	199.9959	152.1116	139.4928	218.6194	207.3155	149.7526	197.3119	206.2211	224.4943	209.6942	203.113	194.5033
COQ10A	150.52	140.6097	235.7462	181.7616	151.4793	220.0883	313.7492	189.8343	173.3348	191.4538	200.5276	174.1704	223.347	194.6032	225.5408
COQ10B	691.6591	543.705	518.1942	567.0212	631.2015	618.0156	517.1885	498.6209	520.3125	350.5479	525.8487	408.4508	315.4487	448.2222	520.8969
COQ2	177.1363	151.3761	179.3987	237.6406	172.5131	156.9235	164.9593	171.0495	185.541	119.5354	141.3282	150.4327	144.5097	180.2251	150.8494
COQ5	141.8107	142.9057	181.5951	177.2821	138.7871	136.5981	211.6754	214.923	144.3762	236.5981	199.2148	216.7896	251.2598	240.6725	202.4829
COQ9	121.2165	133.7972	166.78	143.6718	155.8979	143.7058	177.705	178.7514	171.726	206.1434	181.8727	186.5145	212.8643	214.0983	179.2599
CORO1A	341.8527	389.8948	487.3008	582.0682	483.5442	358.7669	536.7891	587.3147	482.3479	957.7741	598.4102	654.7668	617.6086	701.7033	789.3502
CORO1B	144.5172	153.5082	178.1096	113.1464	152.7245	122.3661	189.252	161.2036		144.0249	127.7467	160.0538	143.3467	167.9659	209.6418
CORO7	644.6647	578.3818	188.3158	366.6867	454.8264	348.1125	181.7616	205.1656	374.1591	212.1632	230.337	266.2523	191.6659	233.2248	291.6501
COTL1	330.4664	348.5552	192.7607	199.3513	435.8699	437.1481	208.6955	279.5684	300.7897	252.5201	207.9607	369.9442	253.2676	340.2408	309.6272
COX10	175.2166	150.4543	162.1328	165.223	129.2807	112.874	129.2542	156.8678	101.8236	129.3481	152.7972	118.9807	151.6905	159.2967	121.3033
COX17	386.744	425.337	463.9744	235.5728	496.7533	434.6665	530.2802	538.5166	687.9353	493.304	476.3168	535.0096	503.2937	471.3683	515.9754
COX19	382.8546	370.3339	336.8078	754.4957	317.3857	271.5684	309.8184	354.3252	293.8129	401.1632	311.2748	371.9774	243.6335	292.195	311.2748
COX4I1	4800.605	4082.136	3205.373	4096.951	4399.174	4451.397	2898.674	3396.874	3907.543	2440.136	2364.87	3139.764	2952.141	3834.295	3753.562
COX5A	633.4596	721.4783	892.5761	615.7031	979.7827	787.6293	645.0853	861.6389	734.0534	938.4923	696.8722	1067.356	804.1134	956.3497	962.5145
COX5B	882.1832	888.7806	872.0822	510.5717	1024.507	929.7929	867.694	1087.851	836.1147	912.6022	912.6022	878.3242	1001.707	866.8054	1049.892
COX6A1	288.4051	347.0506	377.2535	194.2605	370.683	358.0938	394.7325	362.7832	408.716	353.3092	409.8289	442.9505	342.6959	366.8407	430.8574
COX6B1	457.6873	551.5002	732.853	428.8026	621.3189	527.4146	733.5746	666.2985	577.6686	695.0766	651.8083	859.7111	813.8992	800.3848	842.7552
COX6C	1028.008	1172.94	1098.541	892.5761	1442.465	1122.146	1044.689	1271.324	1442.465	935.6718	1072.192	1086.286	1019.822	974.565	1186.924
COX7A2	839.176	1068.996	1151.527	618.0156	1160.715	893.8377	1692.367	1041.121	1369.382	888.7806	1003.172	1175.24	895.3873	1134.623	1198.276
COX7A2L	349.6559	352.5957	477.1689	257.7881	383.329	427.0268	379.2634	396.0893	372.5742	481.3975	402.3951	460.9277	514.0005	435.2344	385.5684
COX7B	172.9156	185.9094	177.3937	158.306	192.906	179.1637	222.0311	185.1305	255.399	187.6943	214.3162	246.7541	180.8039	170.5339	168.3864
COX7C	1766.48	2301.742	3043.064	1786.331	1737.597	2005.461	3249.776	2657.079	1811.276	1955.596	2069.415	1673.374	1962.837	2142.675	2110.875
COX8A	903.5078	1072.192	1053.001	555.1417	1493.546	1156.847	1032.366	1356.216	1115.01	793.2377	1369.382	1324.516	930.6505	1304.403	1395.009
CP110	169.6015	175.4964	154.1058	160.7637	188.0859	190.203	199.2148	177.3056	200.9086	176.3407	187.6644	194.4724	143.1203	184.9696	176.6246
CPD	135.8965	141.9898	127.9634	124.0729	167.9245	194.1976	131.4536	124.3428	141.9243	121.5421	136.6864	108.3216	117.84	124.2135	103.6335
CPNE1	137.9175	167.5379	202.7751		119.6401	154.8647	223.051	232.7923	150.3232	231.0946	215.424		234.2552	244.5523	219.4007
CPNE3	238.6813	253.0181	286.5952	302.1687	270.3381	313.1928	362.5563	307.4995	326.3635	401.4944	405.967	453.3089	394.6059	392.7358	344.248
CPSF1	194.3316	154.007	223.9013	341.2301	181.8727	153.3437	211.7108	303.2522	152.665	206.3952	229.306	208.2118	201.6124	250.1009	271.1178
CPSF3	162.0472	193.9577	174.3376	236.3157	187.0943	210.0788	186.3791	167.6579	180.9348	164.8463	180.5153	244.2094	194.4123	206.8116	205.9725
CPSF3L	147.5471	144.9631	153.7295	224.7923	133.9508	144.0186	140.4109	145.0239	146.0504	155.7236	153.7832	139.248	154.3123	157.2523	138.5811
CPT2	129.5162	154.6523	132.0454	149.7656	169.246	147.5844	127.5641	146.4691	154.7586	141.8392	136.6102	140.5513	134.5813	140.9971	185.8324
CRAMP1L	161.6499	153.1451	126.7266	136.582	135.7077	151.1331	126.0621	139.9567	134.9581	144.1063	156.7385	111.7956	136.9464	131.3859	130.4052
CRBN	367.3525	268.7692	516.7661	404.0595	327.5612	222.3659	412.5574	414.0804	211.4207	308.5038	287.9794	231.7009	324.0553	316.3258	280.2838
CREB3L2	136.1769	174.1927	180.9348	157.8336	289.7242	257.2653	295.7654	304.411	246.4057	288.7171	252.5898	368.4745	224.979	226.9909	259.2011
CREBBP	367.8838	303.1123	298.6201	218.2474	344.9307	315.9545	281.1479	284.711	295.5354	224.1072	286.0295	226.4037	247.1293	264.3572	234.5158
CREBZF	171.1878	181.9517	155.3496	150.52	142.1405	166.3723	172.5811	174.5465	168.6436	125.3641	222.1953	145.0309	130.733	145.0488	155.6777
CREG1		145.4409	305.0617	115.0403	231.0706	357.6974	402.8356	179.4766	218.1747	176.0144	195.688	412.0473	260.0514	206.1849	206.8861
CRELD2	239.9324	275.8113	230.5611	250.5926	282.7276	271.1896	222.6134	284.5919	271.6459	334.4607	277.3364	331.5749	330.0603	334.735	311.7602
CRIP1	521.9369	662.4417	1442.465	1920.794	850.6161	742.4808	1143.825	1756.625	893.8377	1272.957	1610.005	739.8976	754.4957	1181.512	1382.024
CRIPAK	275.759	225.7488	208.0106	249.3665	161.2362	164.9338	173.2748	218.7356	166.0827	201.5764	287.3857	172.9823	179.1637	215.6226	193.7739
CRK	166.074	147.2605	129.2287	132.4576	150.463	154.2658	113.9714	134.619	171.6778	127.1763	121.6906	135.8921	124.1311	141.6029	153.7786
CRKL	400.2414	363.4482	553.2131	399.2543	471.1047	443.4802	489.3682	375.8109	489.3682	475.5562	570.249	350.5479	481.0674	517.673	418.9089
CRKRS	139.0326	142.1043	119.7111	121.9724	152.844	140.4333	141.268	130.7009	131.7099	108.1503	124.9349	108.7091	111.2723	114.2307	118.3097
CRLF3	166.3883	191.0937	242.6687	146.6878	168.7826	173.6788	185.4667	167.2636	170.3256	186.6471	225.621	186.1808	322.4178	273.2015	203.169
CRLS1	226.9399	248.2218	356.9158	156.1337	184.7887	203.5986	317.2595	253.2103	186.6015	303.3827	195.3303	229.2636	279.0679	276.5308	243.0396
CRTC2	238.7394	332.5852	214.4788	269.6761	374.0143	358.8823	219.4642	224.4373	366.3862	163.2236	203.0685	237.1514	172.3864	186.6654	207.568
CRTC3	1125.466	695.6046	568.1576	589.7719	432.1108	372.2932	346.8163	431.4635	272.9098	262.2866	255.3366	261.9438	385.5684	375.7036	385.8042
CRY1	212.2166	206.8421	162.0858	133.8065	210.4536	234.6154	254.5356	186.2307	262.8205	135.6331	223.4285	160.6443	149.5642	146.6377	142.725
CRY2	327.2584	285.559	277.3876	305.7849	278.8614	270.7229	203.7824	214.8754	190.0108	140.6097	174.0708	140.068	149.1664	175.4597	191.763
CRYL1	122.9223	147.0274	145.1593	120.2425	119.8163	136.7546	125.487	146.6054	103.4392		128.1428	120.4124	118.4766	137.6769	130.2884
CRYZ		111.5312	181.1604	148.23	109.6535	119.5354	173.707	184.4252	104.0986	185.3074	200.8408	154.3379	153.1296	198.793	149.7982
CRYZL1	112.4253	111.4222	123.4149	140.8027	102.2019	107.346	126.3939	126.9504	112.5293		123.0157	130.1092	125.8293	140.9154	125.6512
CSDA	329.9598	176.2311	460.9277	113.3874	313.9673	523.3836	348.9079	140.747	329.3537	243.7014	241.3602	315.8123	511.6551	272.9098	389.2569
CSDE1	154.818	158.025	144.6486	136.9059	124.1705	122.4415	130.1372	123.2538	122.5089	127.223	114.0783	116.4713	125.2131	127.2191	115.8829
CSE1L	257.3425	243.9933	201.4586	230.7751	189.3319	203.4026	200.248	180.8064	191.1367	153.7694	167.3108	161.1078	171.6665	176.3938	188.6295
CSGALNACT2	181.2499	159.3857	174.3652	125.605	131.3224	191.0644	173.6863	150.7567	149.0898	131.429	174.6661	157.8659	131.3551	170.5928	154.0867
CSK	295.1981	298.7882	627.9694	806.5111	297.2018	355.5992	549.7534	486.4614	346.5368	568.4847	570.7314	532.6313	588.0588	641.8805	540.1542
CSNK1A1	192.7875	147.6082	137.4717	134.9867	164.7143	171.3995	133.4504	132.8792	140.0625	127.0206	124.0568	126.3081	123.3413	143.7453	135.6864
CSNK1D	448.0469	570.8427	195.5381	180.834	443.2971	615.7606	187.0409	195.2581	403.3199	156.5919	152.8076	217.6944	172.777	183.0827	227.0673
CSNK1G2	1575.275	2672.139	1267.193	2031.502	1580.706	2440.136	978.2891	1616.512	1695.183	1478.939	1728.158	1478.939	1353.96	1190.821	1358.288
CSNK2A1P	117.7898	113.4988	107.0728	114.8218	121.5252	115.0074	104.8585	101.554	112.3096	114.8608	102.3787	110.4825	105.2957	110.4553	105.9294
CSNK2A2	179.3729	166.1459	274.0671	172.128	139.2713	154.7586	190.203	187.1886	150.0202	181.5951	180.841	134.2946	185.2477	217.3687	158.4335
CSNK2B	345.6203	346.0676	586.4476	525.4866	421.147	370.5155	438.1159	503.0197	436.5186	485.1665	458.1151	620.9106	443.6879	578.028	674.5613
CSRNP2	123.3649	130.5279	111.1725	99.41517	115.1638	116.5698	114.9933	109.3576	105.9211	108.7744	114.2875	96.3019	122.0271	105.0223	106.5174
CSRP1	148.6147	143.779	173.8352	181.7022	163.3376	144.4843	212.6264	192.2419	155.1237	197.8682	186.179	190.0326	170.3332	208.9996	207.0636
CST3	146.0889	125.0566	452.8777		1782.137	2364.87	983.9399	250.3327	1648.119	557.5824	1316.067	2255.894	761.9877	697.2271	444.9163
CST7	147.5509	142.9268	341.3339	168.2407	736.9757	340.3632	905.6357	852.5377	618.4335	1181.512	1666.045	627.9694	551.7892	1257.754	1562.351
CSTB	192.1853	292.4507	769.6318	232.3858	303.0337	273.0919	838.2859	723.9417	266.8745	781.0519	982.335	726.83	973.2275	995.9517	788.5799
CSTF2	235.0086	204.1951	116.1478	133.782	213.3816	170.9498	126.6626	119.8878	155.6184	114.8655	112.7648	115.5288	125.9706	114.4955	115.9099
CTBP1	157.861	188.0055	193.2955	223.0859	162.0178	169.0066	181.2805	196.655	162.4344	188.6454	232.3577	180.3872	202.7194	213.0387	187.9722
CTBS	328.887	266.085	227.7705	184.3112	276.269	250.013	207.8758	191.927	233.5725	155.6682	178.2718	222.5964	155.6594	170.2841	201.5052
CTCF	245.4386	223.6126	235.2836	236.6951	227.7824	201.8864	206.9696	241.926	207.9012	235.6898	285.3255	209.7732	241.9946	258.274	236.235
CTDSP2	246.8535	329.3537	562.2474	592.4888	349.8474	472.524	568.7162	732.853	319.0014	596.6884	594.7474	314.8225	744.9722	658.3575	482.3479
CTDSPL2	173.5906	168.4702	138.7027	106.0115	145.3044	153.2684	136.6839	111.336	153.5374	101.3111	114.9373	122.5953	122.0446	124.9702	113.3555
CTGLF3	381.6501	388.7657	362.2177	384.2634	325.1651	272.5003	260.5537	393.9481	265.551	381.9133	313.0052	305.2727	409.8289	293.5318	283.6991
CTGLF7	643.1892	505.5541	291.3929	607.5921	468.0848	453.0706	332.3166	446.63	595.5503	1348.265	664.0084	1489.738	586.9619	705.572	583.4427
CTLA4	182.1898	226.6041	125.2522		179.3822	143.2584	119.8665	121.9174	214.2971	142.1215	154.5988	192.6747	154.0844	445.0706	334.3799
CTNNBL1	182.9935	182.261	223.7182	251.4669	210.5096	263.8482	257.4425	220.6016	208.5385	219.0368	253.0181	255.7211	230.8344	256.8572	238.6813
CTSA	140.1792	116.6191	147.1268	172.0504	140.2198	147.2931	138.0728	125.672	155.1567	153.5	113.8144	196.9694	180.8737	183.8751	182.7149
CTSB	235.7598	239.9875	349.9775	483.9234	241.9074	239.4348	430.8654	396.8804	306.5879	599.4412	511.772	643.7689	378.3476	479.4067	425.852
CTSC	121.6344	107.8901	128.1593		163.2631	140.5717	173.8692	153.9032	184.46	210.3128	213.4163	233.6715	171.5716	178.3962	197.3092
CTSD		115.2456	159.835	141.7136	145.6116	183.2041	164.5334	167.9055	163.5026	187.1256	179.6401	207.0974	194.2269	138.0728	203.9003
CTSH	100.3911		251.5375	102.7643	165.3784	282.8926	349.6285	137.388	305.2791	299.7781	206.5516	542.6144	306.9452	251.9834	239.7492
CTSK	128.2057	155.2954	138.6259		163.2719	195.3303	151.4556	134.3324	169.5484		124.4945	114.8578	107.1351	120.3253	124.4764
CTSL1	131.5337	179.462	127.1798	142.0102	198.4127	201.4843	121.9075	166.2138	101.8169	102.2405	104.4389		128.0093		141.0516
CTSO	114.6219	105.0499	99.88902	115.4172	144.7985	120.6447	117.4444	112.9221	127.4623	119.4579	118.7787	127.0873	137.6312	110.5802	120.382
CTSS		100.9569	152.7216	125.9359	123.1329	157.5446	223.2227	147.6457	113.482	142.3854	117.1988	139.3617	142.8544	136.5269	161.4837
CUEDC2	196.8975	259.2011	204.7165	201.7329	247.0179	268.4539	243.6335	257.3761	280.7914	247.7713	198.6495	266.1707	235.2302	256.9846	246.4057
CUGBP2	230.4442	231.5686	220.3275		215.4942	219.4483	172.801	214.7271	223.1482	219.6111	248.5953	196.1564	203.4435	204.2735	194.6426
CUL1	262.0214	255.8242	316.2012	247.7228	301.1111	256.8572	261.3737	218.8191	197.8268	212.1262	247.3445	179.021	259.5699	213.8711	195.0682
CUL2	251.8538	237.5093	185.4723	150.5801	212.8643	207.933	186.5745	181.8451	215.1503	158.5123	187.9917	182.5512	180.7656	184.2216	175.0397
CUL5	223.7666	218.9158	193.8076	159.0856	260.5537	178.1631	175.8656	206.4632	215.7601	204.8259	180.3551	190.2742	233.0168	233.4974	219.7198
CUL9	164.4518	182.9451	150.6374	270.081	141.357	161.5495	134.2515	153.1842	157.8102	149.399	160.7876	149.4184	175.2822	146.4691	139.4928
CUTC	183.3501	185.9998	207.9607	170.2448	173.8352	160.8255	222.2334	217.9455	154.7813	213.026	217.9455	196.1048	190.1704	211.1831	205.1656
CUTL1	174.4637	200.2294	236.5981	191.6412	227.5773	355.2283	228.8033	213.9057	276.5998	207.3435	193.565	218.9996	206.3952	164.9795	161.6677
CWC15	481.0674	437.6377	442.0016	285.0011	481.3975	367.571	453.4695	395.7035	397.637	269.5184	306.7457	366.8407	258.7825	320.1825	396.6273
CWF19L1	761.2339	645.4778	411.5468	530.2802	549.3999	609.8315	402.0409	437.8928	485.5557	315.1497	328.402	355.7269	323.609	382.0571	422.4071
CWF19L2	115.3603	105.6985	168.5128	165.2472	123.5932	112.1775	148.0755	158.9686	127.0743	173.1927	153.3036	140.6851	179.5902	150.52	150.6868
CXCR3	205.5341	276.1145	210.6201	207.0974	554.827	421.9628	373.5812	560.9105	359.4682	313.0822	223.1758	214.2846	138.1731	343.1951	317.5532
CXORF26	251.6774	207.2479	243.7014	231.2547	289.1732	209.5464	269.9601	242.2947	225.457	234.8195	236.4393	252.2911	234.1676	273.0919	231.7301
CXORF38	264.8459	257.0301	300.4197	141.3751	283.9377	296.8453	244.8989	242.6314	248.6532	226.4247	197.4716	225.9773	208.2118	204.1079	231.787
CXORF65	220.0381	191.5261	165.2075	153.9283	190.494	194.4123	152.0895	145.4628	239.5984	164.0195	135.6921	194.9586	139.9789	140.3383	194.8816
CXXC1	520.603	473.3086	471.3683	654.2888	436.9646	408.3129	395.9211	482.3479	411.3433	568.1576	440.3409	403.7188	521.4462	512.1324	528.6714
CXXC5	146.7262	170.0789	271.8152	121.2521	325.8558	767.8939	262.1289	159.4878	389.7814	255.0041	319.9995	742.0959	488.4926	176.2066	200.2619
CYB561D1	159.3371	168.1138	203.6138	270.1925	186.7727	167.3929	210.1285	231.4198	198.2113	293.8292	273.0726	193.9693	234.2437	244.225	243.5912
CYB561D2	142.3167	146.1206	194.7162	202.4829	161.3678	125.8767	198.4823	234.9579	155.1379	306.1619	230.707	174.3068	193.2371	242.1183	239.2078
CYB5B	377.961	406.6438	363.4482	442.382	379.1347	368.3224	377.3557	362.5563	317.9707	401.3073	572.0273	415.3645	448.851	448.851	479.5647
CYB5D1	192.2675	210.5096	194.4484		163.4436	175.1115	177.729	129.2117	260.2967	120.5772	110.5675	171.8571	138.8659	144.6601	123.8325
CYB5R1	159.1605	161.7436	162.3248	206.5589	145.8044	151.4793	159.4279	156.8936	115.9185	146.0302	137.8535	132.4447	132.2752	160.8255	156.4617
CYB5R3	474.4882	501.7367	396.159	410.1116	421.7975	485.5011	431.0341	413.6404	452.264	433.8271	469.9357	520.3149	465.8237	428.0356	436.4014
CYBA	312.8	594.0496	1663.388	1412.788	818.826	883.1384	1977.918	2392.537	982.335	2049.468	2586.861	1942.044	1737.597	2061.383	3235.304
CYBASC3	134.8716	121.838	197.0135	164.189	160.5674	160.2237	214.0983	187.8132	293.7127	225.2861	354.1835	1077.779	227.3889	199.4121	194.6358
CYC1	290.5595	243.8766	404.7834	244.5914	437.1481	363.4482	403.3571	361.2204	491.2272	476.7912	446.0034	480.5616	391.8391	380.9848	496.4857
CYCS	130.133	135.3029	118.0255		114.8989	107.4223	105.4646	106.4807	112.0944	114.3864	106.745		112.842	102.4256	107.54
CYCSL1	518.7914	476.8334	243.1715	547.5944	360.873	316.4283	262.2769	319.9003	447.7932	845.0276	416.193	709.8512	400.2412	399.3224	344.0663
CYORF15A		150.655	98.78858	238.0865	100.3452	116.0878	97.02866	275.5356	150.6764	198.9962	192.1403	185.6118	240.1891	248.5158	289.2468
CYP2R1		115.9827	106.9983	121.3896	117.3826	130.4052	110.3422	111.5437	141.9068	109.1002	114.9624	119.6516	117.2318	118.7855	109.7917
CYTH1	771.9587	755.2847	997.3116	736.9757	597.6019	688.9446	921.119	930.6505	669.7446	742.4808	1104.247	588.4445	604.4719	846.7659	806.5111
CYTH4	248.017	321.7988	286.0873	493.8979	210.8162	303.9775	267.5836	250.8524	369.3426	543.0095	742.4808	483.35	357.9663	340.6808	254.5584
CYTSA	135.9668	155.078	218.446	325.9841	148.0304	166.5766	213.3917	281.8963	181.1854	206.0623	209.1315	161.5354	204.0293	199.085	215.4263
D2HGDH	211.7546	316.2012	432.5352	659.4621	186.4222	315.7047	397.7734	628.916	265.2696	594.0496	566.4288	293.7127	443.8957	569.9501	483.5442
D4S234E		109.0539	276.9758	444.0909	101.1489	139.7634	262.6039	578.7557		298.2523	372.5742	113.5964	388.4058	177.774	114.3633
DAAM1		94.68179	124.2437	128.0103	93.69692	103.2056	121.4252	111.8743	108.9601	121.4168	124.2642	140.5451	122.7924	108.2639	112.3813
DAD1	271.0587	485.381	847.8399	546.8165	403.7188	416.1875	931.7101	725.6251	382.8546	751.8015	798.3703	764.8669	764.2025	784.0567	734.938
DAGLB	140.3527	172.8375	152.1694	198.8327	155.1567	183.0877	151.6423	132.6076	176.5091	115.627	146.3052	153.705	154.2408	138.8263	155.8485
DAP	146.8927	136.8151	181.1041	139.1652	181.2985	160.0458	159.4695	156.2702	156.8936	136.847	148.0012	163.5217	140.8666	173.1485	161.8677
DAP3	437.3836	375.4042	458.3128	356.6499	318.0507	319.9786	381.7835	357.5229	266.0486	377.961	317.6388	259.7636	373.4973	390.2621	305.5984
DARS	539.2684	618.0156	1156.847	1392.612	385.404	510.2304	1183.304	906.9628	447.5035	587.3147	505.5541	687.6506	663.5184	958.7959	699.3843
DAXX		103.8832	115.2747	156.0805	112.4165	110.7527	120.4545	112.9062	117.3132	139.0723	132.5951	126.3428	126.9555	143.4189	127.2564
DAZAP2	2552.638	2061.383	2986.052	1799.165	2819.38	3429.814	3326.09	2447.695	2772.427	2130.78	2926.545	2427.356	2021.99	2665.07	2693.615
DBI		220.6307	372.7416	224.7345	358.2569	318.2627	386.5694	382.4804	360.8088	486.8893	455.1459	553.8469	425.4336	447.065	465.8437
DBNL	148.6887	200.8332	222.1602	290.5732	142.765	242.9081	248.1691	240.5693	184.0448	304.8982	250.8621	273.5919	324.1915	309.1778	269.5151
DBP		106.7258	156.8406	128.3969	107.8431	110.1434	140.7332	152.5741	112.725	165.2472	151.5673	114.8902	166.2583	135.8091	144.0786
DBR1	130.3866	131.383	112.2223		109.5313	110.8051	107.6673	99.07784	108.1852		103.6998	101.5159	108.908	100.4924	99.60887
DCAF15	147.749	173.3616	139.9307		171.731	174.5464	136.9564	154.1368	194.1911	131.7375	165.5726	149.4706	134.6082		164.9509
DCAF16	185.5109	168.2715	153.1658	155.8648	161.6133	151.765	128.6639	147.5253	147.4308	116.8368	124.1566	136.6297	148.2673	139.3888	155.413
DCAF7	150.8703	166.9059	211.4888	314.6608	134.9581	138.7274	213.1483	289.7242	158.8133	407.5223	365.9782	272.3492	396.7813	383.1793	249.3665
DCAKD	145.0047	136.0285	205.8675	474.6426	115.9672	127.8979	199.869	183.3038	138.1731	214.5147	181.7616	163.1619	179.2384	190.0108	183.2819
DCI		109.3493	130.0759	118.0415	113.9711	114.1545	128.1305	152.2813	113.0604		126.8951	127.6372	118.5607	132.0239	159.144
DCP1A	392.9215	354.3252	251.4669	172.2137	389.8948	327.3686	237.0435	206.7097	308.9067	164.2543	161.7598	222.283	179.9941	206.4903	229.8908
DCP2	164.3532	177.6501	283.4763	273.0919	193.0523	175.9912	271.5684	232.6081	172.9358	256.8572	268.9411	184.122	255.4617	248.8937	242.2451
DCPS	117.2248	118.0964	124.8164	139.193	133.6906	110.7675	107.498	121.315	114.3047	134.4948	128.0334	138.742	106.9937	139.3732	141.7926
DCTD	221.5008	219.8253	207.7695	151.199	207.4685	229.927	205.3687	239.2656	194.5925	221.9338	244.5203	192.508	234.5902	242.9824	199.0586
DCTN2	366.8407	432.7097	368.7238	444.7255	408.9542	443.8957	377.5039	454.8264	472.0826	536.7891	475.5562	414.1655	363.7045	457.9039	423.3694
DCTN5	427.9802	341.4658	291.7337	587.6827	345.1948	300.4197	308.5254	328.7216	324.3276	335.6719	300.2355	381.9133	340.1535	364.7568	375.2578
DCTPP1	296.4862	212.6648	302.485	306.6966	221.7445	160.6486	235.827	263.4609	190.1837	235.1607	211.8839	222.0399	251.1073	266.7918	269.3983
DCUN1D5	206.7222	198.1283	161.5673	130.8239	242.6753	167.3615	157.6441	164.771	183.3225	162.4203	154.9967	140.8758	174.7518	165.1663	177.7685
DCXR	184.4595	291.938	410.5412	309.1549	179.021	211.3321	248.8937	223.947	233.3602	265.2002	331.2719	223.4182	292.8117	317.2595	286.1848
DDA1	445.5243	360.3874	357.6974	342.4634	439.5282	420.7002	302.8047	356.5484	413.7617	374.328	321.2961	318.2713	223.691	305.9663	359.644
DDB1	322.8094	301.5292	246.455	344.233	254.4686	258.6822	234.5369	265.2701	225.6705	263.617	263.5732	210.5557	252.8143	259.3918	248.6314
DDIT3	533.1716	420.3077	483.7937	355.2283	364.5271	260.9992	400.2414	437.3836	348.4363	180.1221	240.6725	247.0179	191.3976	233.176	381.5021
DDIT4	2346.464	1419.932	417.1477	354.3252	1012.125	1192.535	197.1744	181.323	843.7494	195.3561	247.6205	425.8239	326.8879	222.0311	280.3
DDOST	283.7599	320.0757	453.4695	508.2589	357.173	448.6655	523.7162	377.1072	441.3461	519.0793	535.0096	475.1483	446.8771	513.4188	422.1405
DDT	627.9694	563.9103	906.9628	391.8391	573.1964	506.8447	757.5266	494.2402	620.9106	770.5757	592.1113	595.9495	784.89	638.4461	645.9266
DDX1	401.1632	359.0803	295.1981	265.0303	390.2621	328.0031	268.8534	245.8999	265.8568	309.1549	250.4041	299.686	371.2133	333.8736	252.1802
DDX10	146.6054	124.3312	164.2543	165.7603	126.6976	110.688	189.6294	192.1853	111.282	168.9573	147.2142	139.8099	154.5144	160.1978	155.2086
DDX17	203.5999	181.4394	325.026	692.0588	183.9952	168.9504	356.2026	474.5616	192.94	442.1018	533.4683	309.6466	563.5727	545.831	349.5974
DDX18	781.7074	715.0162	650.3339	531.2415	457.9039	535.4803	635.1582	620.483	442.1939	398.5012	411.3433	436.5186	524.2561	527.4146	560.5636
DDX19A	195.2299	175.6367	178.2704	202.528	158.2897	146.2869	148.0472	186.7775	138.425	166.256	154.4458	163.4843	159.6983	158.7756	173.2903
DDX19B	153.5721	144.6829	136.3343		183.2901	184.998	139.6662	154.1807	162.276	153.0601	137.006	170.1315	142.7546	144.9862	176.8512
DDX21	1371.651	575.7466	366.1188	161.6868	506.3231	291.7337	321.4293	249.6762	327.6758	237.4255	228.6013	351.1132	300.6875	274.3884	283.184
DDX23	260.9066	241.728	247.3445	231.9672	210.3102	204.5543	270.6523	283.1062	226.1998	248.5158	262.7439	169.8764	295.7654	259.9901	213.3118
DDX24	1065.573	711.3193	709.711	656.4277	713.3026	590.5102	657.6893	590.5102	626.2603	400.2414	425.1154	706.1783	404.069	539.826	652.7955
DDX27	191.9825	202.2896	179.9941	311.3434	169.1564	189.0678	167.3667	192.906	165.1217	198.3531	180.9037	195.8616	182.9093	199.9633	189.6632
DDX28	285.1763	237.5628	221.6869	250.5334	163.3812	156.5517	201.1153	253.711	153.9469	138.2784	181.3804	182.1155	153.0237	197.8991	194.2269
DDX39	984.2304	665.3361	546.5363	491.3337	542.985	546.6506	393.4504	552.1005	648.6358	379.6508	432.2002	404.3573	401.1434	429.7971	603.5676
DDX41	223.8538	205.8987	200.1777	211.7982	216.8406	228.0329	184.9941	193.6647	256.9846	175.8151	177.4113	236.235	176.3159	205.5979	221.1697
DDX46	190.0769	169.5184	198.5912	142.3668	162.8151	167.953	179.9941	193.8764	148.5006	164.9795	175.0731	171.6399	184.2763	166.3997	172.8591
DDX47	510.4366	478.1778	390.432	303.2921	389.8794	327.666	379.9135	328.1841	258.0907	230.4488	224.134	265.1502	310.4776	299.6808	311.2634
DDX49	134.4166	119.3462	109.3288	142.8544	118.4206	111.7546	102.9788	104.4743	124.3097	118.3097		115.7737	106.5176	100.7101	115.1594
DDX5	2739.454	2378.946	4817.391	2359.581	2518.633	2729.52	4570.461	3740.781	2505.996	2972.282	4124.049	2880.925	3326.09	4321.525	3055.53
DDX50	328.7216	338.4532	278.2925	308.6457	229.2198	275.5356	269.6761	283.184	231.1553	235.4252	250.6584	180.9677	255.8242	244.2953	199.0644
DDX51	2657.9	2290.59	1324.725	3586.997	1881.046	2115.649	1180.919	2243.577	2369.303	4459.769	3175.336	4108.013	2314.622	2713.876	2357.705
DDX55	451.0128	298.2523	337.8687	434.6665	383.483	289.6352	329.0716	423.1422	255.6731	328.1404	311.6419	263.7639	425.8239	287.7867	356.5484
DDX56	486.4614	383.6714	295.1142	343.7165	297.9589	295.7654	212.2243	292.1096	262.8965	225.8471	248.2218	234.9579	235.2836	252.7631	269.2189
DECR1	168.1295	174.3376	343.0659	332.8582	196.2806	198.6248	388.4058	355.5992	234.8195	374.745	502.7048	393.099	410.3583	457.0476	381.3447
DEDD2	751.8015	804.1134	784.89	701.7033	758.1376	771.3303	604.4719	604.4719	662.9773	575.4647	556.2216	512.1324	490.5747	600.1027	810.4732
DEF6	350.5479	462.1102	275.9514	365.2409	345.3861	419.6709	289.3835	370.5155	438.1159	348.3025	300.9196	228.1973	308.9991	288.6528	316.2012
DEF8	109.0124	125.7506	139.9137		147.6563	161.9628	142.7	144.4742	160.2787	133.9957	150.3581	139.3414	146.0185	135.6222	138.3897
DEGS1	373.6256	340.856	359.2167	268.9067	388.3093	323.304	311.9644	352.5279	301.7551	274.9012	246.7896	352.1146	304.8354	340.6874	370.5991
DEK	293.218	268.4539	277.4864	177.8201	220.2342	277.3364	328.7216	262.3517	218.7786	319.9786	319.9786	284.1955	300.3083	276.1145	225.3203
DENND1C	140.7332	152.5604	133.5496	166.2836	144.3128	139.7317	123.9454	144.2979	173.9825	178.5027	182.4921	142.6019	139.4064	165.9216	180.9677
DENND2D	143.6319	137.4329	282.3587	291.0826	126.6205	119.1212	234.0696	273.6639	110.7055	316.0311	230.0013	141.9584	439.6457	364.2879	246.2894
DENND4B	224.979	298.9786	297.3006	440.1106	221.212	284.3557	267.3729	233.8281	227.8964	362.9754	406.6438	275.4143	432.5352	270.606	250.1703
DENND4C	131.5908	149.4833	130.1713		159.6098	156.3073	131.8668	149.4216	175.2868	181.0895	157.2426	153.9326	160.5418	166.5503	149.539
DENND5A	189.0627	223.8784	295.1397	201.3651	231.5041	394.4991	219.6701	125.0301	263.0214	121.1595	125.2003	168.0063	247.664	119.8389	109.1982
DENR	423.5558	503.1889	299.2397	888.3931	354.2826	348.9945	329.3005	422.7974	397.3824	784.1262	511.0026	656.9815	523.9188	465.3307	411.2501
DERA		114.8578	214.0983	143.5173	127.4623	140.8666	226.7775	187.9023	160.6697	182.3541	204.7716	207.9012	212.7584	235.7462	226.8935
DERL1	268.9411	255.0138	246.0892	255.5181	341.3339	336.8078	340.3632	293.8129	292.2614	237.0435	311.8686	214.2186	257.0725	240.293	301.639
DERL2	305.535	272.3492	281.552	205.1656	318.7148	228.3138	305.535	267.9717	282.1284	216.5221	228.4114	257.0725	189.1089	227.2339	297.9589
DEXI	160.4775	170.3106	211.1831	253.758	153.2359	159.9483	212.417	237.4778	127.3756	218.3865	172.4625	137.1221	225.6918	212.081	211.5299
DFFA	129.7404	126.4291	126.3244	137.3948	137.7051	123.9828	114.7673	127.3577	121.1163	126.9279	107.6875	128.4566	117.1543	130.3536	127.9497
DGAT1	118.6813	115.3305	143.6007	176.8759	107.2791	123.1408	143.0121	152.9339	122.5777	158.3739	156.1337	129.9022	129.1326	138.8816	133.8239
DGCR11	134.8487	160.4384	113.412		146.325	127.9131	119.2388	117.7821	135.6747	143.5864	125.9276	144.8804	104.2786	125.0092	113.6316
DGCR2	133.1421	144.2979	112.5727	207.4066	125.2434	121.6913	121.9987	121.0762	133.6397	107.3041	134.9837	105.5471	129.6626	134.5428	137.0656
DGCR6L	173.3598	183.0593	214.2846	277.5667	205.6348	193.1985	195.1932	237.1514	208.8792	238.8024	256.2597	165.3508	216.3551	236.5483	239.9324
DGCR8		110.3477	127.5032	179.9085	126.7266	109.6535	132.5841	129.0849	131.6047	196.4653	135.5654	120.4404	153.4101	144.6955	135.8499
DGKQ	168.4306	174.8043	199.9633	290.7126	301.639	261.1281	213.547	266.1707	232.3309	249.3665	271.1896	196.6302	214.2846	212.6585	281.9688
DGUOK	260.5103	278.265	349.7389	271.48	261.2256	244.6405	310.2139	334.899	267.7325	309.396	280.6949		322.4787	351.0273	363.8083
DHPS	175.7978	142.3588	354.7219	380.6566	144.95	137.3991	265.1687	244.4496	148.4972	296.6982	267.7274	241.8492	296.7922	304.2061	272.4039
DHRS1	152.245	142.3854	187.0115	179.9941	179.9338	167.3287	184.9333	232.1674	179.2007	280.6436	265.755	217.5486	245.7361	268.07	233.8864
DHRS12	104.8753	90.90751	93.04324	98.49035	90.75014		94.30689	97.78139	88.85457	93.82303	90.57706		92.42736	96.25835	93.65165
DHRS3	428.1941	358.7669	335.2457	460.1649	350.4253	422.5777	286.2826	386.5752	190.5927	147.9503	112.435	115.9291	255.3366	145.523	185.9998
DHRS4	144.3415	130.4334	168.2648	242.1824	148.2513	140.8625	156.9575	190.9274	149.4816	210.8288	182.5103	188.3875	174.6582	172.661	223.5451
DHRS7	310.5332	414.1655	537.4304	399.8723	564.814	615.1078	740.4342	713.3026	628.916	771.3303	804.8513	600.1027	576.1732	599.4256	529.5423
DHX15	701.8783	624.4871	361.6433	375.6948	529.4444	561.8618	371.2607	409.8563	517.9551	406.722	448.3163	432.4493	536.1577	408.5067	377.4532
DHX16	156.0943	153.2806	258.3415	222.8381	166.0424	172.9358	192.0824	225.2492	164.6909	285.9272	281.0918	176.134	281.0918	287.873	229.3515
DHX29	160.0248	156.2915	133.4022	120.8385	155.2396	158.3802	148.1096	131.5265	149.1764	145.8234	153.986	135.9287	158.9398	149.1864	133.7031
DHX33	129.1134	130.8177	120.9184	125.4031	132.2131	122.7154	113.5063	122.1851	133.1221	165.4308	132.8477	133.0361	131.405	121.2165	136.3083
DHX35	142.1981	128.0229	117.7502		132.3047	117.3202	117.6672	123.8412	123.6779		112.9291	136.3083	121.3033	117.4769	114.4518
DHX36	331.7848	311.1478	183.0773	130.2722	268.4357	317.8648	178.7816	185.6767	254.7749	196.311	166.0169	173.0885	178.6189	191.4328	192.0621
DHX38	293.6254	290.1974	186.5145	183.0877	208.0106	263.9619	164.7883	193.7739	282.5177	179.4316	162.9728	163.4232	164.8977	158.212	194.0443
DHX58	237.4778	181.6892	139.4928	141.4443	212.6585	130.9959	139.9638	156.0217	140.5106	151.7158	114.7222	106.3634	164.6484	110.9466	143.917
DIABLO	304.9071	266.916	240.5045	295.9662	314.173	244.9367	242.4432	233.3995	246.4351	211.5756	190.1212	198.6854	213.4072	216.1125	237.796
DIAPH1	227.5195	252.1558	295.5088	412.026	300.9118	324.4323	364.433	391.618	319.1487	502.1238	679.3915	336.986	345.2602	427.4817	357.2692
DIDO1	128.3438	126.5328	137.52	127.4071	115.4911	121.473	137.965	149.8077	129.4437	145.3158	177.1371	117.9309	126.9579	129.7167	126.2635
DIMT1L	348.689	312.0562	333.956	222.3216	253.1359	204.6118	267.7553	321.671	227.4955	290.7126	323.7208	277.116	321.164	379.624	307.4995
DIP2A		120.6859	104.1707	96.56949	111.0472	109.9619	105.7334	104.0383	99.6082		135.0426	99.72646	116.9579	113.8959	108.422
DIP2B	218.1591	237.9998	197.2531	145.478	173.1319	188.6347	165.2475	152.5825	152.0247	123.5781	145.4646	136.0179	165.9863	142.0874	150.1038
DIS3L	178.244	166.4882	198.4577	253.2103	175.5788	159.6759	160.6697	183.6584	165.5127	158.212	171.7124	144.7093	183.3038	202.049	187.9648
DJ341D10.1	150.0014	138.2784	130.0911		146.6744	176.3712	157.0335	126.5152	125.8318	112.3012	142.8281	124.5541	126.0321	127.9634	136.0401
DKC1	467.8867	299.2823	260.7035	350.8509	316.7066	248.7123	309.1549	299.1835	248.6021	245.0283	293.5318	274.8188	353.4349	262.5216	245.4903
DKFZP434K191	318.0507	362.5563	147.2663	509.2877	241.0452	243.0396	158.0262	236.1861	401.6933	632.1132	321.671	792.4273	302.6741	384.2634	309.5158
DKFZP564O0523	176.7844	126.6205	132.6934		140.7668	115.2588	121.934	119.5437	105.6822		113.2894	117.9964	118.1278	117.4866	130.1453
DKFZP586I1420	227.4877	206.6421	159.5058	187.8711	243.1822	220.4898	165.606	176.4138	223.916	171.5405	190.5857	192.9887	145.5765	193.9421	183.2713
DKFZP686O24166	115.6573	116.2876	108.9753	125.1079	119.4711	114.5015	115.6573	110.4362	107.6709	112.4829		113.1449	109.2426	101.8191	99.3847
DKFZP761P0423	171.797	165.6709	199.5176	152.0895	104.3351	133.1685	156.2702	222.5705	140.2016	317.3857	214.5147	198.7677	344.6288	167.4378	148.9198
DLAT	119.4579	124.0833	109.0809		122.7982	120.4828	107.6864	107.994	104.1839		115.5624	110.8705	116.5414	105.0455	102.2544
DLD	184.3035	180.9677	134.134		199.278	202.7404	150.1333	139.6971	192.0824	119.5959	152.3099	169.7768	129.2117	117.6606	157.2788
DLST	241.479	222.3216	203.9003	240.8534	184.3453	205.8987	203.4765	203.022	171.6932	141.1817	178.7778	163.0341	159.5746	160.3328	163.1008
DMAP1	293.6279	312.5328	315.8421	583.7136	356.1406	300.1544	249.1357	325.1882	312.121	313.449	287.5658	228.9534	272.3388	286.3488	323.4936
DMTF1	177.9568	211.6305	228.3034	191.8843	175.0953	216.4489	218.4714	236.9392	205.3484	219.245	266.1017	188.4169	245.6911	258.2063	213.0035
DMWD	118.0135	124.3017	128.9471	155.6352	134.5558	119.2671	122.9736	119.2388	158.0849	145.3618	178.0997	114.3123	140.2465	152.3951	126.9775
DNAH1	190.0108	195.0682	178.4767	255.0668	200.9763	190.7228	171.0764	197.618	167.2043	168.5128	155.7976	133.0743	173.8855	155.6583	137.8535
DNAJA1	1077.779	1063.821	1398.71	809.7215	1289.947	910.5657	1209.001	763.5681	1001.707	609.8315	611.8372	781.7074	864.5943	704.2865	947.6989
DNAJA2	433.5815	408.716	429.3307	665.0078	323.2816	319.1953	462.9998	360.0313	304.9711	279.4311	352.3735	342.4634	368.0254	398.1681	375.5661
DNAJA3	205.1009	214.0245	264.9085	262.6663	151.8018	172.8861	229.1604	240.5663	149.7044	312.8	227.7292	157.5585	395.1951	268.4539	198.1685
DNAJA4	249.0155	275.7022	221.212	253.6452	194.7389	168.1503	162.8911	193.1985	168.7623	149.6665	138.4495	159.178	193.9577	175.3025	181.519
DNAJB1	1035.867	931.7101	1486.03	745.6908	812.8628	560.9105	1091.779	808.5712	574.3282	368.871	420.1606	522.663	402.5651	1102.4	887.5178
DNAJB11	456.6611	365.2409	364.2879	395.1951	447.5035	444.5209	448.851	410.3583	523.9396	322.2042	369.5214	458.5031	360.5198	355.0252	376.7108
DNAJB6	413.7052	352.0064	329.7947	150.2921	524.9025	342.8195	386.7963	319.8965	490.0667	258.6805	367.8495	357.8177	262.3521	301.7331	345.9034
DNAJB9	315.4487	309.6272	182.5512	187.8459	293.218	273.0334	208.1393	158.3927	196.6661	153.9283	172.128	216.2063	168.8306	166.5953	146.8595
DNAJC13		101.022	115.1006	163.5217	111.0423	113.9031	118.4392	123.2107	110.908	111.778	130.1453		116.6664	122.6523	109.7101
DNAJC14	154.8488	134.4166	129.0409		126.2877	126.3845	135.5019	130.4967	127.7683	137.513	138.5815	109.9485	124.7935	128.6408	121.268
DNAJC15	126.9179	132.9334	131.2574	186.0317	123.5412	125.0566	133.4288	121.2484	111.1971		124.4088	124.2297	100.1216	129.0932	116.411
DNAJC27	380.0298	234.1676	185.5868	176.3159	191.3976	164.4847	160.5488	142.4484	202.0203	152.9339	147.3555	132.3298	148.3752	153.5634	176.2311
DNAJC30	165.9527	165.8273	162.4826	163.4326	134.907	150.3083	156.4969	185.4859	137.2584	161.448	138.4332	139.3232	134.725	133.6462	138.7498
DNAJC4	135.2226	143.5796	159.9097	184.8919	132.9558	149.2655	134.6609	149.9474	142.8164		176.7096	189.6489	170.1021	162.8445	153.6582
DNAJC5	120.9402	119.781	113.1689	115.058	117.7654	122.1292	113.2157	107.2539	148.9869	121.1738	112.5063		108.7207	114.6661	110.8632
DNAJC7	168.5768	167.4554	166.1299	216.4009	190.4135	173.3146	221.9116	210.8528	185.1573	159.0529	176.3712	214.7425	194.6358	185.2477	179.2384
DNAJC8	812.8628	586.4476	966.2078	818.826	918.3248	679.3463	1028.008	938.4923	695.0766	906.9628	878.3242	815.5235	838.2859	943.0478	1014.407
DNAJC9	310.197	313.5412	369.3426	212.3184	328.402	294.197	368.5953	333.956	343.1951	260.8376	287.6722	283.7599	312.9127	326.6618	336.0736
DNAL4	152.738	122.5549	183.9912	168.2715	152.6284	122.3065	181.1041	195.5935	146.1206	152.434	162.3469	151.7868	197.3478	165.5288	194.2605
DNASE2	131.8964	117.7902	196.2155	190.0326	160.7145	139.9081	172.9823	178.368	168.3657	183.6303	190.6401	179.8379	151.9109	183.7638	206.9248
DNCL1	325.0573	426.0411	699.3843	369.8035	401.1632	333.8736	891.5076	744.0343	570.249	1162.712	1147.721	861.6389	1154.755	1272.957	839.176
DNLZ	297.4772	226.0736	313.4609	371.2133	239.3699	179.8805	225.1924	269.4824	185.1821	294.3828	207.0974	187.9023	231.3008	291.4763	344.1186
DNM1L	147.5631	136.975	111.0697	103.558	132.9548	149.4495	114.4905	115.6629	139.269	116.7152	114.7903	131.0749	118.417	122.3242	115.9611
DNM2	192.1164	227.1943	145.8493	193.2993	148.2993	180.2376	144.1233	153.5483	167.5841	143.6547	171.7598	174.9833	146.9184	143.979	155.4534
DNMT1	757.5266	850.6161	1039.117	708.5731	813.8992	687.6506	918.3248	1324.516	803.4216	836.1147	847.8399	970.9183	1279.285	1232.754	1324.516
DNPEP	141.5731	129.3019	127.2564	147.9853	146.9846	133.6781	135.8214	137.2046	130.8177	164.1689	131.1932	123.9682	169.6834	120.6822	139.4827
DNTTIP1	154.576	168.7065	163.949	128.0544	176.5091	178.0997	155.3157	161.4467	198.1685	163.0575	153.7401	183.0877	141.0279	145.4922	187.1523
DOCK10	527.1422	521.198	637.3084	626.2603	316.9311	297.8834	533.9323	502.5381	278.2925	426.6718	489.885	373.2848	586.0715	559.3691	375.9617
DOCK11	319.9786	322.2042	502.7048	602.4085	250.2719	294.3828	477.7361	378.4321	231.0706	317.6388	485.7529	311.9423	378.6223	441.1607	386.744
DOCK2	457.9039	385.8042	638.4461	350.7155	461.1586	471.1047	681.6143	771.9587	426.5315	696.1122	703.1279	634.5325	587.3147	772.6447	569.0903
DOCK8	157.0928	141.8928	259.2011	254.7281	152.3221	174.2141	332.5852	309.7093	162.8151	336.5407	447.2082	284.5091	301.9986	367.8434	273.1541
DOM3Z		100.7349	145.3428	127.2073		106.3906	134.4557	145.9546	101.3219	129.3625	127.037	113.8947	122.941	138.9748	135.014
DOPEY2	216.0834	213.9453	146.7736		192.7432	160.3335	175.2712	192.5376	203.668	373.4633	228.4239	349.4543	228.3709		204.9697
DPEP2	158.306	139.5994	779.8954	653.331	122.5423	148.8857	588.8098	825.2809	112.075	540.8847	569.9501	316.8407	691.23	1007.1	586.4476
DPF2	323.1579	279.5684	299.2823	316.2973	299.9276	257.9885	288.7964	318.7899	259.3499	296.2297	306.9703	262.084	248.8158	298.6783	273.8232
DPH3	118.1471	121.9758	137.2914	102.1047	129.2145	118.3036	136.1544	120.8221	131.4998	105.7511	112.9758	108.4266	107.3598	122.5908	129.8493
DPH5	156.1244	146.0431	235.6264	154.9108	128.4729	158.4859	195.5581	166.1962		142.3241	132.0524	121.0526	197.5943	167.5391	144.4374
DPM1	677.6074	577.1001	602.551	223.053	663.9685	480.9882	581.1733	534.9728	500.091	346.4095	354.6418	489.6289	387.4882	434.8743	499.3
DPM2	136.3087	156.7092	132.1783	154.6724	180.8514	159.2555	126.8454	140.1204	158.7247	109.0723	110.5318	109.1209	115.6945	111.9226	115.6619
DPM3	128.5587	153.0033	180.6495	188.9914	170.6104	151.781	163.874	200.2163	178.0872	231.2021	201.2771	209.7664	196.8793	208.8177	239.8035
DPP7	249.756	250.1853	234.6742	359.6786	233.527	206.5897	177.1929	204.5449	227.2562	205.0771	202.5491	213.0262	205.7666	251.8938	266.57
DPP9	217.5966	229.3515	161.5289	292.2614	243.8766	244.2953	152.0552	176.0605	237.1514	259.5084	211.262	206.3555	180.2251	223.691	195.2226
DPY19L1		121.7096	122.8934	121.5421	140.3527	173.2926	143.5062	140.3066	138.5559	173.1191	173.1485	116.2794	130.3703	133.8459	125.1677
DPYSL2		111.3534	404.619	230.9427	135.0471	156.1645	517.673	304.783	358.2022	405.5298	498.6209	730.9135	336.3049	362.7832	295.7654
DR1	167.5619	176.3914	142.8736	115.819	169.2042	169.5801	187.7553	157.4725	144.8303	169.9817	187.8734	130.3951	173.0069	145.7665	131.4181
DRAP1	422.9899	463.1861	478.5217	588.4445	567.0212	427.4186	441.3461	484.6388	586.9619	675.1999	548.5954	577.1935	484.0691	475.3807	570.249
DRG1	337.7257	298.5919	309.0695	233.4547	298.5919	251.4062	274.1556	271.3197	253.1359	171.0495	220.5333	230.0855	205.9725	259.8215	296.1324
DRG2	157.6544	164.7394	144.4843	172.4916	148.6438	132.1151	136.4158	149.7526	134.0197	130.1566	143.9898	134.5146	127.3917	141.1051	142.1831
DSCR3	218.9996	226.7048	306.2484	255.7211	194.6622	206.3555	263.2935	272.6509	195.0287	230.707	247.3021	219.0368	216.0246	216.4675	268.713
DSN1	122.1292	105.1279	101.0356	122.9941	112.4907		107.2721	101.0771	115.4824	114.2224	109.475		102.1455	102.4959	100.2962
DSTN	159.4706	189.799	238.7388	190.6395	186.5683	212.3529	229.7773	212.0962	301.3892	239.3625	278.837	238.3044	186.0273	172.2879	177.1882
DSTYK	165.5759	181.2913	141.1756	135.1866	178.7189	172.1072	132.6899	142.1237	163.7944	106.8997	114.3073		108.9558	132.8285	135.3865
DTD1	124.3097	134.1859	148.2673	135.87	157.8102	137.5414	146.8087	161.3678	119.7651	141.0456	132.8989	147.1588	120.6822	118.0751	139.4349
DTNBP1	125.8628	107.2244	105.0841	104.2521	95.98103	92.37374	97.83251	99.51591		107.2376	103.6146	106.4671	100.7339	95.04634	96.4635
DULLARD	267.0151	274.7071	253.2676	268.4013	278.2139	261.7121	231.787	235.2302	239.2696	219.6885	224.3509	224.2381	220.6422	204.9668	250.7334
DUS1L	184.8625	172.3441	139.0436	152.864	162.8334	148.7952	127.2564	154.8305	144.6093	138.3514	143.6319	143.9286	148.5353	133.5756	151.3761
DUS2L	129.7713	130.0116	102.675	127.3497	129.8571	123.8412	108.9753	114.2662	117.5542	110.1008	114.1939		112.435	122.9136	110.8059
DUS3L	359.4682	199.0976	215.015	272.1054	235.8157	192.6117	207.568	216.704	198.4823	149.0704	154.007	167.1845	155.7789	177.3937	209.2804
DUS4L	115.8446	114.614	104.3197	121.094	115.0669	111.6944	106.6299	109.0539	108.5118	122.8093	108.6136		106.5417	110.9392	113.4416
DUSP1	1245.279	2870.107	839.176	248.6021	2290.24	3023.777	785.6326	369.6478	2130.78	549.7534	730.1392	715.0162	1531.451	1616.512	776.7136
DUSP11	250.1957	218.5937	221.1723		263.7868	213.5859	232.9758	229.2186	197.9724		167.0429	193.3094	183.5843	215.8388	236.1229
DUSP12	337.4232	316.7066	526.5728	250.6584	416.3354	359.953	575.7466	592.1113	337.8687	341.6574	377.3557	377.1072	320.256	393.7765	489.6432
DUSP14	150.4543	159.125	149.5119	123.182	163.6817	139.3233	148.0359	169.2668	179.5139	120.8949	156.8208	142.0863	119.729	145.5811	142.23
DUSP16	200.9086	228.4114	241.8215	213.1164	161.991	138.4876	210.894	279.4311	162.1096	180.1664	152.7783	146.6054	161.1904	300.7897	219.4164
DUSP18	144.7449	130.9007	168.8519	154.1577	140.2377	133.7248	172.1042	200.3373	167.9792	232.6726	183.8751	195.569	160.8885	245.9655	199.4121
DUSP19	6276.553	5648.471	3994.565	7995.998	4832.324	4431.002	3959.75	5006.568	5402.264	9039.969	6823.717	8164.414	6693.747	6093.227	5494.04
DUSP2	298.3944	438.5583	184.0986	159.3343	429.7918	675.7355	204.7716	175.6088	378.4321	138.0147	143.6718	208.732	175.1422	227.3889	285.7139
DUSP23	120.7621	129.473	188.5171	199.5934	127.7909	130.488	240.0389	241.5411	134.2825	283.2776	225.8471	189.6294	242.5121	257.6129	260.4415
DUSP28	166.6602	177.7545	203.4432	180.3551	150.2721	158.5895	179.9589	213.1483	140.747	211.4888	198.7677	175.6317	215.8412	176.1077	164.9125
DUSP3	147.3146	119.5048	402.3951	400.2414	150.3905	229.0535	456.9025	320.256	285.559	325.2573	294.6887	516.4632	274.4591	295.8669	291.229
DUSP5	320.3548	357.4262	203.0685	249.7538	488.3008	523.9396	236.0696	144.9311	850.6161	176.553	352.1744	1089.437	184.0085	206.0578	204.7954
DUSP8	330.8826	329.2398	209.5227	534.6865	294.8597	324.3276	186.2397	169.3965	348.689	208.2118	188.9601	242.8328	115.1594	171.3352	179.3729
DVL2	125.0757	124.6374	140.7057	159.1925	117.4589	124.2037	129.5012	126.9775	125.5835	114.7148	131.2186	112.9814	130.4967	115.7405	128.545
DVL3	113.8561	132.1361	118.9961		148.1793	184.6889	135.9652	140.2377	185.4394	121.1234	143.2678	155.3157	124.9076	117.8053	143.9599
DYM	135.1774	159.9094	215.3893	178.4151	159.5918	170.8477	202.1351	173.7288	127.9777	165.9216	177.2209	162.1328	186.179	181.1604	141.3751
DYNC1H1	255.8242	283.0061	207.4066	293.3722	302.8047	323.3822	238.2573	248.765	316.7066	285.7139	273.1541	235.7462	227.7824	246.0892	229.7481
DYNC1I2		104.6173	189.3305	164.6909		111.9423	191.6659	161.4973		153.2552	151.4382	149.0704	189.6294	179.9941	160.0458
DYNC1LI2	521.198	434.2772	290.9925	441.7146	558.4275	426.6718	308.1495	299.8229	510.2304	254.8632	326.3635	330.7732	284.6935	312.6153	341.3339
DYNLL1	163.3201	194.1381	285.1763	171.2398	169.7768	160.2651	383.329	317.4682	240.461	432.9946	575.0977	345.5083	476.1412	388.7657	353.1564
DYNLL2	732.853	652.7955	368.4745	357.831	539.2684	529.9879	308.3459	378.1295	399.0616	245.7361	267.7553	272.6509	168.6038	294.8597	405.7292
DYNLRB1	251.7512	302.3736	270.0576	208.6137	265.3684	240.9197	284.5586	322.8096	300.9181	288.8982	336.9001	274.4916	266.2505	336.8546	415.0277
DYNLT1	278.1268	360.1895	242.5121	214.923	353.6766	357.173	229.2636	227.3404	397.7734	243.2759	266.6181	221.0403	229.2198	277.6348	305.3525
DYRK2	624.4092	603.0806	454.4964	640.2911	463.4977	432.192	514.4996	589.1473	397.8811	339.5121	424.4653	276.0393	402.9315	354.5376	403.7724
DYRK4	114.4427	114.5881	152.3099	162.6071	133.1221	115.7845	146.767	145.8681	129.7831	140.5106	122.1292	129.229	157.2103	116.7004	140.5658
E2F3		140.068	161.4973	246.4647	204.873	208.3056	270.081	281.9688	145.2268	225.3822	266.4721	208.5015	250.4041	326.8879	304.6948
E2F4	357.4262	391.339	316.0311	260.7596	402.9891	396.2471	296.912	367.1573	397.3063	337.7257	313.8415	337.7257	347.0506	390.983	400.5981
E4F1	393.9481	378.2816	333.4165	368.5953	436.5186	392.7358	298.5074	358.2022	431.7018	352.3735	348.8121	270.3381	314.8225	362.2177	423.6277
EAF1	177.4113	158.3246	134.4557	138.5939	204.4372	176.7533	187.6221	144.4531	161.2362	120.2338	139.7817	125.5525	102.9886	113.3163	139.6971
EAPP	207.1662	285.9272	219.5595	165.1653	220.7923	290.7126	275.7022	243.2141	281.9688	212.982	182.9093	228.5378	226.6357	187.8132	219.1207
EBI2	1482.128	1415.682	1537.11	448.6146	1668.28	1615.127	1810.065	1118.648	1925.276	455.8508	545.4731	1986.155	666.7339	1251.586	954.5935
EBNA1BP2	240.293	197.5756	238.425	225.457	259.0227	233.0168	232.873	233.5445	233.1286	224.6497	254.3401	258.4025	275.092	263.7639	340.8148
EBP	157.8336	165.6019	180.4042	182.6631	212.0311	159.0349	180.2251	188.7797	229.2636	200.2937	183.8044	189.0678	152.2596	173.3879	258.6587
EBPL	291.3929	257.6129	206.8861	180.733	186.9065	164.0843	145.8189	222.8805	118.6452	170.8788	150.3732	131.5886	238.5206	200.7615	197.8682
ECD	144.7399	128.1437	123.8415	111.7511	154.2228	137.9189	135.8065	127.5055	135.4076	104.536	122.2807	108.6622	114.1093	124.015	124.0179
ECH1	354.0414	400.4652	461.5489	288.9546	404.2401	381.5021	411.7357	610.4034	378.6223	677.4653	603.9437	546.3629	627.0665	738.7053	693.1584
ECHDC2	349.3186	272.7954	465.5112	709.2626	303.9775	270.8595	459.8242	682.0175	219.2125	601.9131	551.1484	279.0022	621.3189	537.1416	511.9241
ECHS1	133.4931	141.123	232.9704	298.1315	154.576	146.9303	254.0557	281.8221	133.4152	252.4097	227.3404	208.0804	234.7657	318.0507	237.2629
ECOP	156.3751	137.7734	145.8681	117.812	145.8997	180.9037	131.429	122.5861	162.6985	134.9993	131.127	188.5727	131.127	144.1923	128.9207
EDC4	544.0051	525.4866	353.1564	595.9495	492.562	413.9637	360.5198	352.5137	432.5352	297.2018	307.1465	298.8806	356.1522	336.3049	351.2484
EDEM1	292.035	356.9158	399.0616	191.8602	262.3517	342.4634	287.49	323.609	258.1656	258.2355	294.2922	310.7448	319.6288	372.4156	295.1142
EDEM2	198.7335	220.1803	191.1327	229.8908	252.9474	203.113	210.6201	229.8429	222.3216	219.3153	222.0735	198.9633	220.0883	206.3156	226.8118
EDF1	596.3367	727.1077	840.3056	1243.603	726.1112	598.1362	760.8765	883.9091	643.5297	898.6396	799.0217	699.2115	877.1841	919.7547	946.4852
EDG1	426.2986	392.2016	424.5637	267.8092	252.5898	230.995	335.4247	298.2523	251.9819	268.8534	270.3381	193.3857	278.921	255.12	195.6249
EDG4	473.7395	627.9694	347.1539	519.4526	375.4042	540.1542	304.3361	355.9848	424.5637	312.0562	294.6024	271.1896	272.9098	361.7328	364.6506
EED	97.88734	94.02272	98.18424	93.95045	103.3142	97.20109	102.6345	97.40243	120.3479	104.9435	112.0284	91.24079	96.7056	102.4906	100.4998
EEF1A1	10293.03	10169.56	9434.148	5298.355	9398.126	9832.169	10218.28	10583.26	8432.66	6498.1	8237.758	7691.359	9646.922	8181.716	7937.447
EEF1AL7	3834.295	2909.522	3463.999	2852.772	3622.383	3314.059	3225.581	2909.522	2569.392	2110.875	2811.402	2986.052	2919.618	2308.819	2147.697
EEF1B2	1599.014	1628.702	2016.573		1477	1734.271	1546.213			818.6248	902.8026	947.4415	1385.776		996.3102
EEF1G	3686.622	2753.408	4603.957	1884.612	2638.935	2838.426	4290.349	2427.356	1908.632	1987.131	1994.844	2529.892	3452.919	2476.523	2223.772
EEF2	3225.581	2961.954	3271.375	4847.418	2061.383	3146.658	2290.24	2255.894	1685.704	1795.558	1987.131	1503.966	2290.24	2001.083	2031.502
EEF2K	141.6778	145.5069	115.6727	137.8183	100.2163		116.6426	105.3528	116.5181		117.2887	129.9134	115.7737	112.3719	112.2745
EFHA1	211.0675	187.9917	250.9373	236.1861	232.0032	205.1867	235.5376	271.4922	217.4171	328.5195	311.7602	226.7775	293.8129	311.8686	263.0019
EFHD2	924.3854	877.1075	788.5799	377.5039	1271.324	1889.296	1434.183	1215.359	2308.819	2672.139	2992.96	1320.57	1460.092	1044.689	959.9073
EFNA4		98.32001	96.51114	103.6856	97.31458	99.37817	97.14664	96.11769	101.7192	102.5739	97.19595	110.5283	97.11794	103.5841	102.2549
EFR3A	363.4482	288.6528	267.0151	294.1329	369.6478	291.938	304.6948	272.3492	302.1687	282.3587	325.4512	229.3515	282.9456	291.551	313.0822
EFTUD2	238.6184	195.3561	178.915	263.0019	217.0927	220.498	207.6566	192.6409	196.153	203.5477	201.8108	232.0032	217.7724	227.4955	217.3138
EGLN1	137.6139	119.9374	226.6008		129.7535	144.0786	194.7162	134.8921	130.9959	113.8432	111.6608	129.8474	115.9914	124.2297	123.4444
EGR1	136.0998	292.57	131.9096		216.7396	483.7937	164.4847	101.0904	341.8527	208.1118	132.2275	130.1137	260.6412	166.3549	113.5187
EHBP1L1	154.481	169.4248	350.5479	605.8276	209.3649	299.1835	387.8791	381.7835	294.3828	448.2222	439.8578	336.5407	365.8188	272.5003	304.3361
EHD1	348.4363	504.9733	464.8035	1185.04	608.5314	758.8243	779.8954	813.8992	805.521	1217.315	1129.667	544.0051	673.6482	726.83	726.2775
EHD4	609.8315	234.5046	211.8915	202.8364	372.2932	200.3373	154.612	151.1527	153.7401	164.8686	130.5807	151.4382	164.8234	155.2954	179.3443
EI24	164.2173	178.1874	143.1113		163.2863	158.5731	128.0823	148.2822	157.2728		137.5212	153.715	160.1078	136.603	150.8778
EID2	212.1262	186.6015	212.1262	114.521	187.5448	182.2934	173.0069	173.8855	165.5288	149.5706	169.246	168.4108	183.1401	160.4775	168.2715
EID2B	3004.748	3269.125	1937.586	4377.858	2636.365	3059.249	2543.762	3061.919	2813.333	4999.142	4103.727	4613.272	3692.284	3961.422	3267.51
EID3	213.2755	191.3642	141.9898	131.5456	166.3723	140.8368	143.528	137.3407	110.035	118.7078	115.4521	117.812	140.952	128.7682	134.9026
EIF1	5817.455	4622.309	5941.836	2607.463	4545.639	4108.75	4889.416	3463.999	4485.893	1708.54	2649.981	3205.373	2403.969	2753.408	3858.521
EIF1B	815.5235	917.2201	605.0424	219.9446	932.8643	953.1445	511.6551	436.0959	624.6833	393.6096	367.1573	376.3584	363.4482	308.3459	442.6064
EIF2A	685.1849	553.7166	525.2225	349.8474	454.1661	469.726	415.9769	444.5209	357.173	309.2491	342.82	345.0874	419.9274	417.5927	394.6059
EIF2AK1	266.6329	289.1468	293.3984		285.0808	304.2357	262.9578	275.0198	306.534	315.5233	328.4637	324.1772	285.6078	335.097	272.3596
EIF2AK2	709.2626	305.6827	225.6918	330.4664	929.7929	356.1522	253.5652	265.801	435.4441	366.8407	242.2451	423.1422	354.479	212.3184	272.4402
EIF2AK4	574.0252	680.6314	317.2595	1131.31	399.5003	405.967	325.4512	420.5319	567.4144	1449.628	652.3484	1102.4	614.7465	541.2787	487.1286
EIF2B1	260.5537	188.6636	227.7292	169.667	198.2315	199.1769	249.2281	252.9474	200.8767	226.5247	220.1283	253.1359	213.2407	278.3411	252.0461
EIF2B2	192.5657	167.9792	150.8885	173.0399	183.0593	161.4689	143.824	191.0921	128.3252	231.0706	202.049	146.4253	175.1671	188.7428	169.2042
EIF2B5	274.3884	275.469	208.0393	309.5158	214.3162	228.8553	177.3643	238.425	188.8553	197.1423	183.8258	177.3056	238.0865	225.0713	216.2806
EIF2C1	119.5844	124.603	124.7935	143.4189	116.4262	130.1037	125.2521	120.3173	114.1939	115.2456	114.1461	122.9499	115.5762	117.9128	117.8585
EIF2C2	397.1569	656.4277	347.6409	857.3937	523.7162	783.3792	265.2002	340.5566	645.0853	355.1339	209.2804	312.8	291.551	304.783	350.5479
EIF2S3	710.2098	499.9139	1001.707	790.4312	394.1248	478.5217	761.9877	639.818	289.4809	442.6064	457.9039	351.5161	626.8119	575.0977	425.5947
EIF3A	379.1347	362.7832	266.926	390.0325	336.6511	293.1391	278.7506	275.0235	278.2139	300.3083	310.2993	308.1495	245.8999	290.2708	355.0252
EIF3B	612.0388	429.9735	349.3158	680.0257	407.9905	333.5941	287.2963	343.0067	332.7801	333.0215	373.1612	358.5103	388.3193	394.0632	426.5486
EIF3D	1373.843	1039.117	1364.811	1313.697	981.069	1065.573	1047.25	843.7494	817.3476	683.5623	872.0822	841.3928	1043.067	1067.356	912.6022
EIF3E	2392.537	2005.461	3376.57	4199.415	2096.434	2279.788	2088.956	2005.461	1509.182	1616.512	1457.802	1538.61	2491.756	1925.968	1558.55
EIF3F	1272.957	1289.947	1360.065	702.5853	1287.98	1298.045	1318.628	1247.537	1127.236	1113.006	1116.651	921.119	1151.527	1206.8	1210.862
EIF3G	1283.725	1234.022	1361.951	1076.348	1050.893	1238.988	842.7552	1227.89	931.7101	1306.61	994.6756	910.5657	1147.721	1109.327	1320.57
EIF3H	1238.988	1257.754	950.8104	697.2271	972.2111	1083.818	713.7964	829.1954	808.5712	603.9437	573.6448	573.1964	667.2738	733.5746	701.1111
EIF3I	576.1732	404.9944	795.6338	522.663	508.5884	446.8771	560.9105	509.8842	458.5031	495.307	383.1793	628.916	532.6313	662.4417	617.6086
EIF3J	225.6447	171.2887	132.8322		191.5958	149.265	134.3982	123.0617	185.2797	128.9348	127.2836	157.0141	129.487	134.1972	134.1859
EIF3K	1348.265	1376.019	1481.963	1591.823	1361.951	1427.761	954.4766	1186.924	1031.235	965.1216	736.9757	698.3183	959.9073	1005.754	1074.379
EIF3L	2357.93	2162.3	2177.767	2728.592	2091.503	2602.516	1557.125	1505.647	1460.58	1333.798	1346.471	1490.245	1942.537	1557.182	1392.444
EIF3M	371.7871	362.4036	441.8883	198.6849	371.5206	348.5692	461.1967	375.2586	336.995	301.7595	309.4783	389.7258	352.2107	391.9595	376.4608
EIF4A1	1775.433	1345.203	1315.843	1474.839	1302.966	1481.681	1245.673	1467.023	1953.223	1234.335	1274.322	1719.347	1462.966	1407.524	1673.289
EIF4A2	2577.455	1962.837	3472.882	3362.564	1688.802	1552.092	2649.981	2499.707	1858.972	1854.448	2130.78	1756.625	2607.463	2717.655	2322.777
EIF4A3	1061.984	836.1147	561.3634	367.1573	696.8722	709.711	495.307	415.5735	1343.737	391.339	471.3683	809.7215	576.5414	413.2435	544.0051
EIF4B	1425.186	1201.576	1630.336	1007.1	812.0328	1306.61	1427.761	1257.754	751.8015	1145.519	1470.624	874.2472	1562.351	1259.273	922.2799
EIF4E2	187.8459	160.8677	184.3969	159.0529	259.2413	234.0132	252.6761	180.6573	230.608	202.7404	208.2118	196.2494	189.7991	236.911	249.0155
EIF4E3	168.8056	176.4275	170.295		172.9582	190.0025	187.9343	189.416	191.9857	201.1686	213.0624	177.7442	174.0816	180.9874	171.8198
EIF4EBP2	153.2172	164.1418	161.2136	154.1058	174.5465	200.9763	191.7944	157.4315	181.2985	159.4503	199.8299	182.7819	159.7014	169.8984	153.9469
EIF4ENIF1	122.211	141.2148	130.4785	131.9352	141.268	140.7945	122.6241	157.743	133.4685	127.334	145.3618	127.0236	142.8131	142.4773	131.8139
EIF4G2	1117.755	1001.98	965.6042		1012.597	1089.431	1140.825	854.3054	923.8005	838.1897	1097.207	878.9541	983.4475	948.7877	884.7781
EIF4G3		126.1717	136.2198	165.4861	116.2442	158.6609	155.2308	140.0294	146.017	179.8805	178.3168	187.4524	178.5462	129.6136	139.9371
EIF4H	1044.233	774.9908	757.1463	346.1812	704.3239	679.3618	687.6183	663.7004	710.435	448.5935	574.2899	748.3537	477.3564	549.2793	667.0506
EIF5	239.7149	245.428	205.0528		198.0414	198.0032	171.9693	164.9691	188.4773	143.559	173.5229	194.1553	132.2227	170.9482	184.3506
EIF5A	908.3857	717.4955	555.806	775.1376	709.2626	622.2569	554.827	630.2357	563.2343	580.4537	305.0617	653.7729	623.0944	377.1072	683.5623
EIF5B	122.0302	106.4071	108.7207	130.9281	116.063		108.2308	120.7199	115.1452		123.8067	126.908	124.0606	116.1689	114.3191
ELAC2	203.4432	191.4538	131.0681	170.5928	167.2043	138.2064	111.2285	137.3976	146.2469	162.4834	146.5888	145.1897	141.7785	135.4136	152.7783
ELF1	1104.247	1074.379	778.4077	393.4157	1185.04	905.6357	715.8616	838.2859	898.6876	574.0252	820.0331	608.5314	664.0084	797.1448	830.1173
ELF2		185.6032	154.0906	174.9345	190.1296	178.8381	164.574	176.7227	164.8029	161.8165	155.9123	158.7228	150.1835	140.6127	157.6721
ELF4	158.9531	203.1502	190.1704	141.5435	275.8727	365.8188	200.459	235.633	300.3083	347.9754	302.8047	267.9717	205.8675	259.5084	239.9817
ELK1	200.6331	240.252	170.97	183.2819	193.1599	250.9373	176.6972	164.6234	194.0716	182.1155	132.1151	174.5975	165.3508	159.8013	166.8286
ELL	183.2287	149.399	131.7274	135.9933	206.0213	223.4684	151.8797	154.9462	244.8989	152.6117	166.78	174.6431	134.9458	130.7424	140.3861
ELOF1	159.7014	184.5573	183.2041	175.4387	184.0483	185.6118	178.8879	190.1115	168.4606	163.6588	165.0623	170.2199	147.6059	167.1609	210.0413
ELOVL1		108.6505	115.0486	124.714	110.7276	124.693	129.473	126.5924	131.18	143.3277	120.2087	153.7401	109.813	113.7308	131.2574
ELOVL5	247.7713	245.6254	245.1302	154.2938	210.7545	226.035	283.539	246.1425	200.6719	236.6951	210.3347	240.8534	234.0696	313.7492	276.858
ELP2	581.5789	463.9744	311.2748	392.9215	388.4058	296.912	240.3446	311.9423	271.1896	201.9707	215.0565	205.8675	255.9369	233.0672	264.7578
ELP3	139.9789	137.2046	210.2301	478.7972	125.131	134.2515	222.0735	235.8709	117.4866	217.4171	200.2035	146.1765	190.3115	206.5904	166.2836
EMD	572.0273	679.3463	601.9131	552.5818	712.8694	839.176	485.5557	613.1134	641.8805	500.2708	456.1336	400.5981	501.1781	504.7475	639.3618
EMG1	204.6118	168.6436	196.5028	265.8568	171.0916	140.2901	170.97	211.9891	132.0908	159.3533	169.2235	147.627	173.6616	182.1929	205.9945
EMILIN2		102.1877	152.8099	113.2423	223.3829	326.185	246.8033	143.1629	229.4482	166.8286	168.4894	318.8871	190.7228	184.0483	188.6361
EML2	113.2558	103.0042	108.1332		107.8688		103.5713	107.9756		106.5703	123.7498	118.7176	104.5854	116.8176	111.9282
EML3	478.5217	639.3618	432.9946	1001.707	475.3807	551.1484	391.1786	609.366	558.4275	559.3691	571.436	434.0492	542.1791	540.5529	510.5717
EML4	618.9887	741.8217	688.9446	1334.801	432.7097	607.5921	847.8399	902.2673	617.0469	440.7614	839.176	436.3395	516.9102	688.9446	498.6209
EMP3	997.3116	1001.707	2036.501	1329.773	1209.001	1308.65	1518.167	1991.161	1070.614	2116.797	2725.204	1621.191	1610.005	1982.45	2211.133
EMX2OS	128.8166	127.6126	99.78639	114.1939	111.1538	125.383	100.8572	111.4883	119.5116	131.9492	114.3448	137.8183	98.3714	105.5251	117.1245
ENO1	1100.066	926.7344	5222.334	2193.268	958.7959	1160.715	5817.455	2163.931	1318.628	1648.119	1465.227	1889.296	2204.757	1854.448	2249.951
ENO2	177.3056	248.5528	710.2098	586.9619	148.1111	186.8197	727.4139	367.0156	181.6588	239.8784	218.2452	185.2083	258.5899	245.5471	228.8033
ENOPH1	271.4077	258.1656	318.0507	197.9401	220.277	192.5098	290.3593	271.7724	178.7514	229.6213	253.8157	217.1316	242.9906	251.9819	280.5672
ENOSF1		111.1352	160.1041	128.0334	101.7371	112.6112	186.2133	226.8557		193.8413	159.4695	133.8361	233.6722	196.2806	185.0226
ENTPD4	304.6948	235.2302	175.8427	212.3709	208.0393	212.1911	152.453	140.2901	245.0823	163.7463	162.0062	187.3866	163.7831	196.699	211.5698
ENY2	298.5074	317.9707	340.0316	238.7394	372.7397	357.3085	343.7165	322.2042	439.6457	296.9868	300.5031	396.0893	371.6875	322.2042	303.6061
EOMES	117.3132	146.4253	141.1551	186.9544	823.2169	444.0909	573.6448	636.1557	284.836	927.8013	656.4277	375.4042	465.1003	729.381	855.453
EP300	297.8834	289.6352	258.1092	185.5632	308.9991	362.4262	270.7229	263.3835	362.5563	297.4772	366.5447	256.0762	231.8772	277.3364	261.3737
EP400	250.8524	243.56	248.5528	237.3611	203.5477	196.3158	248.7123	291.4763	188.4801	254.7281	285.9272	168.9088	317.7462	282.5177	225.9773
EPB41L4A	127.3209	122.941	104.8641	121.6629	113.1301	123.1521	102.68	103.4552	128.4486	105.6728	107.6185	111.1766	95.41232	100.3678	98.30418
EPC1	163.6817	147.4168	146.325	135.8091	164.9338	180.1925	159.0529	159.9483	163.083		111.008	115.1883	145.3618	122.6241	130.9281
EPHA4	194.1009	183.5753	181.8244	134.3624	302.3233	182.9935	178.5027	183.2287	216.704	196.6661	150.6868		176.8517	126.4233	122.7425
EPM2AIP1	137.5016	178.221	190.7963	178.5257	174.5014	171.5024	179.1637	171.8571	182.4309	147.2931	202.5545	198.6847	146.325	174.884	187.7249
EPN1	477.4364	555.4837	432.1108	583.7705	528.2955	769.6318	380.0298	411.3433	610.8665	404.619	384.6346	460.1649	411.916	446.0034	439.6457
EPRS	243.4617	234.6208	371.9774	279.1346	249.0155	225.6447	365.9782	269.1745	160.5847	277.0608	273.3251	244.6361	316.9311	344.7895	281.8221
EPSTI1	279.8494	144.6257	161.4467	220.5333	305.5984	164.3928	225.9197	327.0074	202.3485	361.494	197.1099	289.3153	430.1297	277.7158	351.8423
ERAL1	251.3392	193.4232	205.2708	175.3944	197.6409	187.0115	177.774	212.5862	203.9617	194.9916	187.6221	194.4123	220.0043	205.2708	210.7784
ERAP2	335.0451	231.8772	163.9736	304.0432	257.6129	183.9912	159.8497	282.0451	166.5953	360.0313	309.9771	335.1467	501.5505	327.3686	303.1405
ERCC3	247.9476	224.6082	184.0085	181.0759	238.9326	286.8195	162.5074	169.667	253.2103	172.8136	210.7784	176.9874	187.8734	193.8764	184.122
ERCC5	449.3737	531.2415	428.4184	759.6551	494.9819	461.1586	455.5761	438.1159	446.3749	451.5215	613.5659	347.1539	568.4847	468.3107	362.4262
ERF	133.5023	127.7248	139.1652	172.3864	118.0751	129.4472	114.8989	109.3947	135.6921	105.7582	120.7293	111.7283	98.16704	104.5395	102.6626
ERGIC1	142.3815	144.2168	115.368		139.9173	168.0251	119.8932	145.3868	149.0386	217.8035	117.213	171.2054	141.8588	127.5276	138.8542
ERGIC2	157.2503	145.2268	121.1448	132.9445	128.407	106.3083	112.8128	127.2471	119.6117	115.1525	115.5005	117.8585	129.1553	122.346	121.2484
ERGIC3	465.3996	504.3073	491.2901	348.8777	454.5099	479.0757	451.4355	382.5082	509.4626	455.8921	401.1812	514.7643	478.5416	558.6884	519.1132
ERH	288.3019	272.9098	283.8538	273.2186	412.9113	326.045	283.9377	327.5477	301.0296	289.545	273.8232	417.971	267.0793	325.0573	360.3874
ERI1		102.369	126.4831	138.522	133.5496	110.9776	137.45	127.8697	136.6864	141.0812	135.8214	140.655	125.5331	134.8716	131.5802
ERICH1	155.4406	157.8425	213.0749	205.9303	186.8709	164.8105	229.5161	262.3555	170.0201	264.0426	255.1141	203.6074	270.7191	283.0213	278.3275
ERP27	174.6661	249.6065	150.1989	138.2232	146.3541	171.2887	156.8406	134.5146	155.413	161.1411	131.8139	117.0689	154.7813	123.9325	140.0294
ERP29	661.5348	610.9185	1076.721	1223.528	762.0472	607.8793	1000.737	853.58	610.0005	796.8334	962.8428	777.4668	786.8337	904.7014	805.419
ESD	238.6087	287.7451	391.1172		278.8883	255.1055	339.925	330.3582	278.6471		305.1865	369.5834	324.9402	287.1462	229.7883
ESYT1	167.6079	290.3593	460.4076	638.9006	211.8915	253.711	465.5112	541.2787	200.459	682.0175	576.5414	325.6228	740.4342	656.4277	435.2344
ETF1	410.0242	365.2239	227.7676	223.1301	331.4552	301.4653	198.951	216.9403	338.9752	154.1923	191.0521	268.0353	188.6051	188.8195	218.8227
ETFA	203.9003	185.1573	231.1203	157.3397	246.8535	236.832	233.0168	269.6133	261.3257	366.6867	339.761	363.1074	281.552	281.9688	309.2491
ETFDH	191.4975	156.0805	104.8236		146.4556	130.8264	113.1784	107.933	145.5693	113.0465	107.2375	125.7485	118.2654	105.7257	116.1752
ETS1	878.3074	999.4565	1519.16	1411.086	905.0532	998.6973	1868.863	1783.836	749.2369	1099.067	1646.222	889.0789	1529.982	1690.5	1633.59
ETV3	149.0146	178.4151	117.2887		169.3965	209.2804	158.0632	112.7347	250.8524		142.0699	229.9423	139.4737	124.9002	114.5503
ETV6	300.7897	265.1009	208.928	494.9819	258.7825	282.0451	198.793	187.4181	384.4692	191.7944	174.4023	400.2414	194.4724	188.8184	201.4934
EVI5	262.9539	335.5111	155.3668	380.0298	228.9986	232.785	181.8244	223.0292	308.9991	634.5325	370.5155	695.0766	308.2531	353.7834	308.9991
EVI5L		116.1254	119.4122	124.6834	115.9998	124.7684	128.6326	129.4007	115.1653	118.8298	153.6644	116.5637	116.9257	139.579	133.5988
EVL	1442.465	1717.157	3484.003	3821.19	1230.601	1613.376	2909.522	3179.459	1637.818	4420.608	4258.872	1827.281	3655.281	4034.521	3422.533
EWSR1	450.292	433.7613	379.1245	482.157	419.127	391.9989	414.8242	373.7569	438.5206	342.5959	327.9888	368.1303	374.0998	337.8676	338.8997
EXOC1	161.3928	150.785	133.368	127.9225	130.1263	133.0322	123.4108	126.7644	132.4273	120.1086	143.7563	136.3056	153.5934	147.1229	121.5939
EXOC2	105.7337	104.497	124.2277	130.5791	105.0306	106.8667	116.2174	124.9512	106.1893	110.0772	139.6381	121.8162	127.031	127.8998	115.4917
EXOC3	196.4384	178.8606	184.1919	229.9423	148.23	189.9764	153.6361	141.6778	167.4554	181.1041	167.9792	159.5438	143.3277	174.5712	168.0418
EXOC4		106.7443	123.2361	132.6151	99.03006	110.9854	123.2986	124.4611	100.5773	134.7125	124.3712	106.7253	116.8725	129.7499	115.524
EXOC7	180.572		201.2712	297.9461	167.2527	166.8704	205.9966	255.6247	169.2616	259.6262	263.5423	172.9485	235.7311	270.2767
EXOSC1	154.0559	158.3304	192.4021	164.3422	167.8249	159.1829	183.3883	216.255	185.3432	193.9942	190.476	188.7373	183.6982	211.7799	235.153
EXOSC10	279.3937	233.9265	194.9199	196.2389	291.5316	257.5788	203.9638	205.7788	291.7605	204.3581	213.8668	208.9569	209.9981	199.3447	205.9934
EXOSC2	170.2448	149.8121	131.8848	150.6374	135.1027	117.7727	124.5806	144.8804	123.1141	155.0881	119.8797	105.1167	118.9407	127.2622	136.9983
EXOSC3	124.8108	116.5325	133.5995	107.0878	140.9941	119.2593	130.8864	140.525	122.9385	143.3215	144.5333	117.8721	192.0363	160.4194	138.6131
EXOSC6	602.4085	583.4427	537.1416	798.3703	413.9637	397.637	455.8777	469.726	335.6719	272.1054	267.9717	357.6974	247.1769	381.5021	526.117
EXOSC7	223.691	170.6646	190.7707	177.6501	190.3793	167.9792	179.5902	183.1401	157.7196	126.7921	171.8417	172.0178	182.3248	219.6885	189.1089
EXOSC8	168.2715	175.1422	170.4378	182.3541	131.7009	138.5939	159.0687	176.7844	159.3857	151.539	183.1191	138.6771	191.763	136.267	161.9743
EXOSC9	372.497	286.9943	276.0694	209.0511	374.7682	274.7915	295.7133	253.1247	280.2589	228.063	224.6646	206.8487	241.8678	257.5248	268.0393
EZH2	127.9381	109.7338	97.83447		124.885	120.6492	97.72871	93.10301	140.9807	104.1396	106.1511	118.7677	93.71043	117.1152	123.2804
EZR	1594.271	1862.106	1526.051	3215.433	1398.71	1568.198	1621.191	1652.472	1489.738	1346.053	1732.59	1737.597	1373.843	2187.932	2353.414
F2R	7214.194	6648.099	5679.996	5385.832	6527.23	5945.035	5208.596	5476.455	6537.298	6857.241	5779.977	6738.213	5361.591	6053.902	6962.435
F8A1	149.5863	147.3363	176.48	135.2012	142.0863	131.4954	179.8011	177.9931	108.7449	161.8069	158.1495	154.8654	134.0479	178.7778	164.6909
FABP5L2	115.2471	124.1682	134.0203		164.6991	164.3639	116.4545	109.9832	179.2088		131.4398	380.8385	172.2596	139.2673	150.3514
FADD	165.9587	164.6484	133.235	125.7371	157.6994	157.2663	144.0921	155.0186	129.3481	139.9226	126.2089	123.4174	121.315	134.2107	156.0943
FAF1	120.7539	128.9449	165.1325		131.0921	139.2553	156.6305	145.9779	124.065	140.9881	136.5598	147.719	137.1794	151.8244	138.2908
FAF2	223.1758	276.9099	200.459	231.787	294.7893	322.2042	210.7545	204.1079	273.9088	180.733	214.7425	184.2512	257.6129	210.3102	186.7961
FAIM3	546.0159	557.5824	1434.183	1568.198	293.8129	354.479	979.7827	1302.351	166.9798	812.0328	688.4395	691.23	1627.554	2110.875	1870.745
FAM100A		113.6825	126.0735	125.809	124.0512	119.6227	118.1772	115.3603	120.7744	130.7424	135.9075	154.4636	115.253	137.1728	131.9241
FAM100B	546.8165	426.5315	282.4369	265.755	248.6021	268.5685	218.6973	191.5261	219.4642	149.8671	154.5316	224.7832	141.1635	162.8334	205.8272
FAM102B	140.4681	146.1966	130.8759		142.9268	165.3101	194.2269	128.0544	193.92	117.711	133.1421	111.9282	110.3786	109.7442	127.8006
FAM103A1	150.6284	152.3136	126.5644	125.1398	163.6522	128.6134	134.5381	123.0787	140.9205	126.016	129.5596	131.3842	117.2858	123.5033	134.3865
FAM104A	205.9725	260.9992	298.6783	374.4896	249.9037	290.9925	340.5566	327.6758	299.686	272.3492	355.2283	265.755	328.0031	313.0822	296.7642
FAM105A	153.9469	169.7445	160.5012		153.1153	186.3492	172.4916	153.6846	158.0632	146.6054	145.33	194.1381	145.1593	142.511	149.6346
FAM105B	114.2755	116.6664	115.4172		120.1307	137.8673	106.1568	110.1898	132.6208	105.7699	109.2689	104.8641	116.6584	111.3209	118.8553
FAM107B	659.4621	734.0534	930.6505	919.7878	523.3836	530.2802	739.1665	561.9495	362.4262	395.3741	465.1003	403.5436	504.177	595.5503	501.5505
FAM108A2	260.2967	447.0364	364.1641	259.1349	306.4478	383.6714	314.452	428.1941	399.5003	411.3433	442.785	324.455	317.1288	344.6288	379.1347
FAM108A3	144.3145	223.3576	207.6121	124.6572	149.0363	198.5202	176.2795	210.2956	206.6015	178.8758	234.7132	157.3524	157.3284	194.2778	208.7027
FAM10A7	121.3481	114.5446	100.6435			108.3623	102.1073	98.18989	104.3672	99.66832	102.2972	112.5012	108.1631		96.45586
FAM111A	115.7506	113.4087	275.3051	444.2199	123.2039	119.9395	310.0974	293.4882	137.868	397.9312	381.8909	204.8688	365.7188	386.7688	335.8801
FAM113A	126.8711	112.9416	139.6746	162.6284	119.0499		129.7983	146.3052	107.6023	229.3515	188.8939		171.4251	163.8959	129.9963
FAM113B	532.2814	357.5229	354.8078	494.6917	463.1861	327.1898	370.8205	461.789	467.8867	515.3286	467.6496	343.0659	422.4071	456.4069	514.3195
FAM116A	399.6451	445.5243	245.6254	252.8478	388.5228	387.2787	209.3649	192.9338	324.0815	210.3347	219.0368	191.8316	239.3242	194.9586	221.7934
FAM117B	261.476	234.7757	187.8281	330.9869	200.318	185.5407	151.9015	135.6524	137.6726	130.6168	146.0541	135.0945	259.9124	161.7208	129.7716
FAM118A	156.6195	127.7454	127.443	445.5243	118.0591		114.1406	279.0679	118.9407	110.3914		165.9356	110.398	111.8921	213.7576
FAM119A	1497.439	1545.759	966.1275		1326.847	1281.471	1026.403			2350.137	1746.041	2277.507	1702.173	1416.372	1449.056
FAM120A	380.9848	421.4235	527.4146	500.2708	469.0233	436.5186	600.1027	729.381	354.8937	686.977	659.4621	541.2787	683.5623	738.1257	705.572
FAM120AOS	137.3407	125.9597	160.0017	134.0764	127.8487	120.2839	153.8044	162.9728	114.3191	127.6259	132.5105	131.0854	165.1865	152.1861	140.2901
FAM120B	213.1972	235.2836	288.7171	306.3645	200.7615	235.982	249.7538	330.1631	195.6249	339.1323	297.7125	170.0907	398.6874	332.3166	233.2584
FAM125A		113.7118	134.9581	188.4801	108.6552	119.8432	131.1014	173.3879	139.5514	211.2158	137.5016	143.0462	155.1567	176.284	159.2126
FAM129A	210.0413	479.0526	292.7421	233.176	685.1849	697.7243	595.9495	736.9757	643.1892	561.9495	641.222	680.2139	313.0052	597.093	455.084
FAM133B	178.3035	147.1366	157.1719	177.6386	169.6573	159.9657	143.3838	163.3366	143.3369	137.5041	131.7785	125.1044	162.4462	131.0313	156.2264
FAM136A	192.5098	151.4171	158.8881	202.8018	187.2744	156.8042	151.293	156.7798	152.8969	129.7422	147.399	129.3019	156.9573	150.1854	169.1218
FAM13B	190.3422	229.7966	361.6093	458.7428	202.8018	226.7048	373.2848	299.5802	243.2141	315.4487	356.7943	241.8215	257.7365	358.8823	273.0919
FAM153B	264.9085	254.0557	179.2384	741.0513	164.189	184.1919	141.9584	218.6573	220.6016	428.1941	235.4756	465.8315	252.889	231.6865	206.7097
FAM156B	125.9827	136.5546	139.6287	158.1894	112.6527	126.527	168.9573	161.1628	117.2318	159.9745	194.5331	157.5923	181.2499	193.1218	150.1577
FAM159A	150.906	141.8107	193.1218	210.3102	125.0964	110.3167	138.8263	201.3347	110.9149	185.6118	157.2663		160.5488	184.2763	163.3587
FAM160A2	168.0004	165.7123	162.0062	158.4335	132.7641	153.2806	143.9008	149.0007	145.6285	153.722	151.2542	128.0454	182.688	162.2211	144.1063
FAM160B2	169.0098	183.9653	137.6398	166.8613	147.4705	166.0539	138.0591	153.4955	161.4951	168.784	165.0043	122.0966	144.5946	138.5933	144.4321
FAM165B		136.8787	168.1731	141.5135	114.4283	111.4883	172.2669	182.0322	125.2434	185.1573	171.5205	131.7274	150.503	180.4372	192.8252
FAM168B	258.8401	236.281	214.7899	185.3678	218.7786	225.4894	144.8303	196.5511	207.933	153.9469	143.7531	179.3191	140.5822	155.6184	154.7414
FAM171A1	145.5811	160.842	135.4932	203.4432	137.0992	135.5941	114.5721	141.4758	129.5744	306.7457	128.7032	221.212	206.5589	163.0575	152.379
FAM175A	4096.951	3946.923	2331.103	5562.2	3146.658	2772.427	2672.139	4124.049	3821.19	7929.053	4245.94	5913.479	4307.713	4485.893	4172.692
FAM175B	260.0991	209.3326	190.0769	202.769	222.7371	225.9773	206.4903	211.5299	207.681	202.9104	180.543	222.4411	204.272	188.6015	174.1704
FAM188A	170.7258	162.6522	120.7744	132.7382	202.049	161.5289	138.3244	132.3552	178.7778	132.6484	152.434	124.4207	143.3442	135.9522	145.682
FAM190B	283.3332	343.1951	301.639	186.7961	276.5308	380.627	361.925	302.8798	291.938	243.7767	308.3459	173.7493	239.8017	244.7179	226.9909
FAM193A	162.9546	179.688	189.1575	197.3478	158.212	165.5477	188.3158	205.5341	152.434	208.3417	191.5261	160.7145	156.1645	194.6622	183.9347
FAM195B	125.3739	126.9179	151.0796	215.1503	131.9241	127.2225	143.1951	162.8151	140.132	151.19	189.0143	148.8857	146.9956	164.7634	167.3449
FAM20B	187.7553	221.1339	241.3602	255.0138	243.0396	236.6594	269.4272	244.0454	198.8845	233.8281	218.6973	201.663	233.8281	231.9672	255.5979
FAM21A	164.0843	124.32	131.7009	165.999	131.6293	122.7754	107.0243	118.9407	140.1153	132.2539	123.2727	139.4928	122.1292	141.7926	161.7035
FAM24B	132.5196	162.6673	146.4903	133.6689	152.8117	137.0706	141.0817	184.4798	136.3504	139.1931	154.3257	130.5217	118.8426	149.0354	169.3797
FAM32A	296.8453	260.9066	298.3944	312.2687	333.6169	280.8538	274.6197	313.4609	314.9937	343.7165	261.0721	301.1111	287.49	357.831	348.4363
FAM35A	109.7608	105.5385	102.3569	104.9288	107.2739	98.62921	106.9902	108.4829	98.02445	108.8622	103.7304	114.9969	96.42038	101.7111	102.1493
FAM36A	122.8298	127.8777	197.3119	136.7546	134.4303	115.8446	174.686	182.6078	123.4865	161.6868	143.3642	126.7648	154.6965	151.664	168.8071
FAM38A	199.7249	239.6633	360.6343	695.6046	267.2008	276.1866	450.0555	787.6293	254.258	699.3843	793.2377	527.7089	548.5954	910.5657	701.7033
FAM39E	940.0139	966.2078	982.335	2078.34	825.2809	897.5911	764.8669	1337.179	866.8054	1000.249	1123.94	843.7494	921.119	1091.779	1311.835
FAM3A	326.4498	381.6501	561.6791	722.1405	313.3623	369.1218	495.9799	561.3634	360.7916	586.4476	497.0537	380.8046	550.0594	676.3076	481.0674
FAM40A	167.6802	145.7665	148.7413	149.6665	161.8384	149.0007	152.1694	164.8977	138.0403	163.083	160.1531	118.9331	140.6851	147.9503	135.1164
FAM44B	199.9959	167.3667	222.7943	249.9037	155.4709	131.4648	181.323	165.2704	122.6943	139.9567	136.0285	130.2524	202.6021	168.4108	178.2924
FAM45A	378.4321	382.0571	293.8997	244.3568	322.3052	249.0155	225.2492	228.8033	273.5999	341.0035	270.4111	238.1281	250.1703	269.8882	316.9311
FAM46A	292.8117	261.5543	196.6302	229.4988	618.9887	455.5761	284.4557	233.1286	482.6223	282.5177	358.2022	418.5948	394.4265	224.828	320.1825
FAM46C	1364.811	1294.191	413.5799	1158.488	1083.818	763.5681	446.3749	407.0051	1119.883	422.4071	623.0944	643.6772	310.5332	1222.333	1111.485
FAM49B	125.0613	122.0307	121.9276	105.099	143.1787	143.5206	154.2672	124.9489	151.44	136.7119	159.0851	184.494	138.7646	127.433	137.2586
FAM50A	247.48	349.9383	551.1484	787.6293	304.783	411.916	446.0034	504.177	448.2222	531.2415	446.1742	492.7645	590.9283	553.2131	650.3339
FAM53B	132.8961	170.0166	178.3802	253.2968	274.4029	265.2783	218.5586	212.1126	325.8825	267.5707	344.7307	266.1111	155.8059	251.6777	302.3727
FAM53C	384.4692	418.5948	280.2137	292.8911	312.5446	362.9754	249.8549	224.8868	381.9133	162.5845	237.4778	222.1504	165.3254	206.0213	281.6385
FAM55C	162.4834	142.7844	129.0295	124.194	119.6516	116.5906	122.5168	127.4623	121.3033	120.7442	128.6077	122.5423	125.5942	138.5043	136.1533
FAM58A	191.8887	203.3257	202.2896	210.8162	216.1161	193.9577	162.3777	216.3551	173.6863	192.0824	153.8738	179.4316	184.6889	223.9013	246.0251
FAM60A	259.0519	235.2042	229.296		163.678	171.6166	179.6298	156.8736	140.9465		147.4157	199.9467	193.4181	152.9445	160.8828
FAM62B	901.1151	702.5853	1086.286	1308.65	458.1151	608.5314	1063.821	883.9163	539.826	600.1027	1324.516	527.4146	1083.818	858.54	539.826
FAM65A	178.0524	175.8151	200.6719	212.0311	171.8189	274.5249	163.1178	158.0432	242.1183	115.9914	146.534	212.8643	139.9567	106.4807	123.9454
FAM65B	524.2561	396.6273	1035.867	937.1664	409.4219	303.8861	722.1405	1054.925	310.7448	736.2963	733.5746	494.2402	771.3303	1087.851	915.6113
FAM73A	797.3314	817.9756	401.1616	1229.403	716.4775	577.8309		643.8475	676.5729	1609.401	877.269	1257.565	835.0192	712.1505	693.4369
FAM73B	151.5673	165.3734	168.6866	175.1422	150.4327	171.3352	143.4189	181.4359	152.3099	146.017	198.1951	171.7124	164.806	155.987	156.8208
FAM76B	222.9612	178.5695	135.8848	130.5682	187.4524	153.1658	143.5728	177.4516	143.6497	123.8523	160.6893	117.5187	178.0748	154.8004	147.5017
FAM82A2	250.2719	280.0315	191.251	138.6187	259.9175	298.5919	237.3193	212.7893	330.0603	199.2148	233.0168	223.8026	212.3709	222.6607	242.3474
FAM84B	273.9732	278.5005	243.7767	161.6677	296.0461	228.4586	263.7639	295.8669	149.3426	174.7834	163.3201	163.7249	232.6081	239.8784	202.8756
FAM89B	151.3417	173.9146	272.1748	245.358	155.3857	192.0523	221.3384	281.8912	204.1535	370.683	325.2573	336.4521	320.7033	285.7908	284.836
FAM8A1	119.4486	105.0332	113.6316		113.0646	115.253	136.4535	130.3829	112.2069	141.5435	147.539	111.3264	109.4058	113.0183	119.8878
FAM90A3	136.2529	145.4228	115.8114	137.9281	154.007	121.2921	111.9058	126.1491	147.2369	128.3595	130.9573	132.0908	113.4756	117.5839	120.9286
FAM96A	195.4128	257.9083	356.6147	152.3771	297.646	282.3408	381.1276	365.4477	332.6949	366.9124	331.6628	471.1157	345.3041	393.282	394.1586
FAM96B	303.3827	351.8423	353.3092	261.6551	351.3836	264.4005	304.9711	366.8407	331.383	296.7642	338.7817	319.082	283.9377	380.4575	422.5777
FAM98A	204.4758	158.6261	133.8127	182.1155	143.852	126.687	131.8964	131.6803	145.2079	133.0522	164.5586	114.8409	133.6269	141.9243	128.4258
FAM98C	130.1218	130.0466	137.0396	152.3479	139.3112	119.4486	146.1966	139.234	118.7787	119.7651	149.4917	119.4411	120.3253	147.5844	154.6745
FANCG	139.4467	153.9283	124.9349	129.2395	151.9864	134.7309	131.2278	122.7252	159.3703	131.2761	150.6203	123.5932	131.9492	130.7844	132.0454
FAR1	114.2393	116.4262	116.7521	153.1658	120.6271	116.7421	123.1329	117.1988	114.185	127.2225	178.3892	109.2426	128.8285	136.4408	118.1469
FARSLB	10105.34	11563.59	7791.847	14333.32	10418.06	8711.576	11392.43	10020.55	9716.004	14027.97	12207.64	12812.94	12755.42	13403.62	13403.62
FAS	165.3641	136.8194	106.0727		138.2858	112.7392	109.1013	107.2587	98.56259		107.5325	119.1548	98.95399	136.0424	137.7391
FASN	340.6808	353.522	353.9246	232.7178	170.9219	167.752	139.9927	132.3872	132.6807	119.6051	147.7193	117.3769	140.9971	148.6282	146.6054
FASTK	168.4675	173.5048	177.8718		170.5741	159.4736	166.3501	178.5667	150.9355	190.1564	177.389	158.6967	172.8049	177.7442	171.5162
FASTKD3	135.4584	127.5862	109.3399		133.8137	119.2648	116.7629	115.4338	112.1936	98.05825	110.9606	124.2159	117.9491	121.524	121.3293
FASTKD5	239.8784	243.1142	225.8471	236.3746	227.2987	230.0013	206.8116	242.8827	226.4997	179.3729	192.3631	184.5354	162.6729	166.6091	179.7741
FAU	3946.923	4226.492	5494.04	3615.443	4912.723	4199.415	4275.697	4336.671	3672.898	3114.782	3994.565	2322.777	3672.898	3775.128	4467.762
FBL	661.5978	605.0424	570.7314	714.5182	578.028	627.4665	470.8959	489.6432	514.0005	413.5799	325.5158	334.2442	531.2415	427.8291	365.9782
FBRS	601.5229	660.6342	532.2814	599.4256	614.7465	703.7252	440.1106	440.1106	682.0175	307.1465	496.4857	464.4268	304.5961	377.5039	412.6534
FBS1	173.7288	156.2702	144.7606	139.0574	164.7119	192.9338	127.334	116.6004	178.0748	125.0092	124.194	126.9853	112.706	102.5501	125.9276
FBXL11	1158.488	855.453	968.4525	1017.452	888.7806	759.6551	944.0023	705.2723	642.8007	511.6551	449.1308	460.6104	387.2787	580.4537	657.6893
FBXL12	183.3251	169.4436	165.1457	125.2588	183.3805	163.8714	148.9198	150.1056	148.1262	113.1836	138.0728	148.5353	125.2588	139.1652	175.3944
FBXL15	132.9987	159.0072	190.668	234.0132	180.1221	172.3615	170.8121	198.6248	167.3287	147.2369	170.1374	140.7812	165.6235	149.7279	199.4779
FBXL6		93.85992	104.8226	104.914	102.5088	101.3488	102.6996	102.71	107.5883	125.4529	113.8732	100.8853	104.7896	108.1854	118.0275
FBXO11	222.4082		194.4111	176.4807	210.4547		214.5576	184.1901	191.4725		190.1617	162.8504	198.4066	192.3301	182.4281
FBXO21	394.7801	331.2654	228.384	181.6352	278.9525	239.5684	191.8506	194.7516	243.0612	207.1235	177.9566	169.3613	223.0491	220.3187	190.9694
FBXO28	189.1458	164.4006	131.2252	108.7138	164.3087	162.503	129.988	131.2435	134.427	110.5188	127.7388	128.0668	147.558	122.2617	132.7862
FBXO31	413.3904	458.5031	260.0514	370.683	351.6821	325.1651	211.9547	296.5088	349.5506	285.1763	251.5226	246.586	241.1069	219.2125	276.9099
FBXO32	306.5989	260.9221	223.3848	164.8073	264.2825	220.482	251.7419			194.2716	212.1343	180.1405	160.6423		220.271
FBXO33	624.6833	705.572	472.7793	332.7556	666.8998	639.3618	457.3654	396.4151	644.2054	299.2823	319.8925	296.0461	323.8819	337.171	412.4426
FBXO34	214.5617	245.794	169.246	162.3024	214.7003	214.837	224.6082	218.1258	202.941	125.9116	153.3198	162.3248	159.4695	149.1336	168.8306
FBXO38	171.3586	154.5079	111.3612		133.6159	140.7659	108.6552	111.5454	126.118		118.2738	110.5088	127.7855		115.9464
FBXO46	118.599	128.7562	141.5897	156.0483	123.5895	129.6189	119.3791	141.4577	136.7643	147.4054	138.8162	123.3937	149.259	148.1678	131.4478
FBXO7	226.7963	235.7109	192.7184		216.6941	246.132	197.6994	186.112	236.3635		174.064	190.111	148.3842		164.4102
FBXO8	166.3723	183.2041	143.1629	128.7938	204.1535	151.8797	158.9686	168.5768	172.3441	180.4704	167.6079	172.4916	217.3399	163.4232	175.948
FBXW4	275.469	335.1467	208.9996	232.6726	283.8538	283.6464	183.7638	260.0991	243.9783	210.7545	175.1422	159.8871	161.8854	178.4767	216.2063
FBXW9	125.4687	140.7812	113.8289	136.267	120.6083	118.2588	110.3111	125.4954	118.2866	133.0888	127.6259	161.4837	109.8243	145.0047	124.1566
FCGRT		116.2648	193.1985	127.0873	165.806	223.0026	306.071	151.9689	229.8429	172.5131	165.6482	387.4242	204.6505	159.7263	203.4765
FCHO1		101.7197	121.4193	148.694	101.3341		109.2207	120.5409		118.604	123.1141	110.8203	110.3593	112.0316	109.0006
FCHSD2		117.2657	115.0321	182.8411	116.8273	122.1422	126.7364	120.5171	173.0399	124.0953	148.9486	177.2534	115.1883	113.0604	119.2671
FDFT1	321.175	320.7101	394.2747	445.2859	309.6404	273.4077	357.4089	434.2182	255.7158	343.1161	442.7086	314.2482	393.3355	425.2508	311.3683
FDPS		108.006	110.8203	127.5396	112.0404	115.1113	114.3448	112.3636	102.7002		111.282	119.4579	107.5676	115.3603	117.5733
FEM1A	350.1397	325.3564	236.1861	426.2986	284.1955	254.5584	226.2595	246.2225	245.358	183.2819	209.9911	199.0644	189.9301	195.5935	272.2742
FEM1C	322.9023	352.8434	250.7917	252.5201	471.3683	499.3294	348.1125	219.8813	344.248	181.2499	225.9197	211.8915	165.5127	187.0359	225.1924
FEN1	192.2719	160.4008	151.7987	159.2894	160.7875	141.0217	147.8551	145.6487	162.8009	116.3564	143.3924	148.257	116.695	139.009	156.8049
FERMT3	167.373	181.6165	198.6845	200.4412	237.8087	271.8618	223.1349	254.9675	288.0663	317.8172	342.8324	401.2237	295.8978	265.5381	290.4377
FES	124.9349	102.1343	107.8638		122.5248	152.665	127.3209	94.8317	131.0201	123.3529	140.1025	210.7784	151.4556	132.8678	108.9944
FEZ2		97.5687	136.8717	139.806	133.7593	140.6341	171.2208	152.1116	146.6991	162.4027	192.6625	235.6558	176.5681	175.3778	140.3344
FGD3	500.9048	467.6496	1125.466	1942.044	450.5497	367.2793	1065.573	1232.754	402.3951	1209.001	1300.469	510.5717	1032.366	991.9422	847.8399
FGF9	163.083	139.3233	229.4988	234.8788	122.2851	118.8722	116.0554	127.2564	154.3809	170.2883	122.3878	153.0784	147.1268	117.9233	104.8784
FGFR1OP2	145.4228	163.3376	135.2418	123.3324	164.1418	162.9546	162.4479	143.2856	148.2988	158.7426	135.6211	116.533	146.1765	136.8151	135.0383
FH	123.1521	146.6054	131.5327	127.838	145.4628	133.6269	130.7009	116.4014	146.4877	142.0242	142.9157	146.2307	162.775	127.9777	128.84
FHOD1		115.7553	145.5546	185.8324	107.9005	175.4597	171.308	177.1363	203.8479	154.5939	176.7844	164.2341	143.6007	131.6914	147.4308
FICD	139.1652	130.4967	128.5138	150.0202	145.4058	135.9249	132.3047	150.3462	148.7779	194.8226	139.6746	210.2707	133.3274	146.6054	154.6523
FIS1	199.5934	251.4669	202.1027	293.5318	229.4099	232.3309	200.9086	216.9845	210.3347	229.8908	265.8568	220.8871	207.3435	231.2003	270.2658
FKBP11	305.5984	468.3107	309.3565	393.6096	640.2053	683.5623	430.1297	489.3682	701.7033	453.0706	451.5215	341.2301	342.2551	304.5341	346.6578
FKBP14	1899.755	1772.16	956.4261	2620.77	1544.349	1557.12	1253.12	1543.075	1625.407	3755.458	1927.762	2671.785	2240.555	2075.178	1644.121
FKBP15		100.1522	139.7486	127.8979	103.5364		153.9469	124.7289		135.87	127.4766	113.4756	126.0499	120.057	117.0124
FKBP1A	130.4507	137.0468	164.568	134.5822	140.0714	132.6813	164.8059	140.663	122.9836	146.3965	154.4932	225.9473	157.6737	170.5188	157.5863
FKBP1P1	210.7784	191.2724	116.8458	265.9883	145.3781	150.0738	116.9257	143.3992	168.2149	345.1948	161.063	271.4922	177.729	168.7623	153.6644
FKBP3	121.6817	136.5002	126.4901	138.2315	130.8328	132.481	121.2505	147.821	132.7124	133.9761	137.7222	135.5605	140.4604	135.8045	135.3291
FKBP5	338.7817	579.5132	299.4871	487.1286	215.0565	351.3836	253.0685	305.535	376.2038	269.0284	296.1324	298.6783	306.9703	252.4626	244.7565
FKRP	137.4037	110.1226	117.2995	157.4398	121.1483	109.7286	109.6027	121.2192	123.5879		118.2578	123.2348	114.3035	113.7831	120.0281
FLAD1	161.5338	148.5666	150.5954		157.8879	143.089		156.1498	152.4812	163.1989	153.5029	142.1379	165.492		179.5221
FLII	160.4026	135.3303	152.5206	191.7367	143.824	143.5864	153.9689	175.0397	157.1824	212.2688	220.498	193.4232	180.6801	202.941	183.7381
FLJ10081	302.5903	358.0938	285.9937	241.5411	309.5158	352.1744	317.4682	377.6547	324.8482	260.9066	397.497	226.2595	315.9043	315.7047	299.1835
FLJ10213	206.1849	179.293	137.9985	152.2969	170.9498	183.8258	147.3555	141.1817	156.1337	137.3116	124.5266	140.3066	168.8519	135.1497	115.2747
FLJ10374	409.198	257.6641	294.3828	293.7127	307.4437	206.526	244.2094	304.5341	236.281	193.0923	194.8006	232.7178	179.8379	226.5247	308.823
FLJ12078	123.4946	133.8459	100.8396	149.5462	122.7014	108.3356	99.69787	105.8788	106.1851	132.8322		159.2562	139.0326	114.3047	116.2708
FLJ12949	171.1393	128.9576	137.136	148.4842	123.2472	114.0178	148.4456	127.4048	117.3769	146.8378	117.3033	135.7958	145.6116	133.3274	127.7683
FLJ20021		109.2207	124.714	146.8756	109.7226	117.9894	135.4932	145.1897	135.4136	176.9551	135.4407	137.7734	128.8911	131.5707	120.5268
FLJ20254		101.396	112.7169	114.1014	107.4761	117.0124	119.5116	116.6356	109.1419	115.1452	111.9868	139.9081	104.3451	114.0323	122.1292
FLJ21865	142.3854	103.5751	147.5017	141.5299		106.9731	128.5021	124.2135	128.7799	168.8649	128.9207	112.3636	168.4894	131.1128	125.383
FLJ25363	579.1691	582.6525	259.3499	1025.556	506.8447	555.4837	321.2961	497.9552	671.9924	1630.336	861.6389	1506.799	659.4621	840.739	671.9924
FLJ31306	159.8179	133.5757	169.1547	189.845	147.8497	125.9196	192.7222	206.8857	136.2809	187.0533	193.4278	159.3771	177.7102	188.0432	170.3018
FLJ32255	240.6725	253.1359	213.9552	337.8687	235.9553	216.4675	179.5676	255.2495	226.8557	338.4532	226.035	228.9373	257.2011	231.5947	224.9337
FLJ34047	166.1299	147.2552	97.79752	209.3982	124.3097	116.0489	97.20885	110.6823	140.8527	214.7003	131.7482	212.1911	137.4329	151.5002	121.6348
FLJ35390	1688.802	1555.331	849.8599	2399.023	1475.942	1268.923	994.6756	1535.17	1663.388	3907.543	2739.454	4082.136	1987.131	2427.356	1952.099
FLJ35801	171.5024	132.0239	111.7283		124.2556	117.2758	98.11473	98.31738	114.5973	107.2375		104.9787	117.4589	100.666	110.398
FLJ38717	228.0824	354.6378	193.602	533.1716	222.0311	342.2551	198.3868	248.3236	329.0716	341.3339	261.1281	337.0381	249.8549	290.9172	284.7765
FLJ38969	235.5376	275.4143	193.0266	192.7335	217.4507	179.1404	130.8384	151.0496	116.2024	120.8439		108.5538	127.8487	148.7952	137.4621
FLJ39653	126.6071	129.0523	98.11473	124.1724	104.6173		96.0859	105.0668	169.9817	205.7899	122.1492	186.3791	149.9722	154.8488	116.1254
FLJ43663	307.0656	356.1522	175.3025	113.9078	325.3564	281.3561	147.9503	191.4975	366.2401	153.5634	195.569	256.3267	126.5631	197.3478	244.6361
FLJ43681	1232.754	1496.992	1766.48	668.6941	1500.308	1659.692	1409.869	1392.612	1544.868	921.119	1220.021	851.8348	1316.067	915.6113	1024.507
FLJ44124	4350.056	4369.836	3225.581	7237.979	3884.456	3979.729	3302.525	4504.427	4420.608	8192.711	4976.668	7476.045	4863.329	5913.479	4817.391
FLJ45337	176.0605	168.1731	98.14893	140.2198	134.0647	122.7823	96.71197	136.1769	167.6329	327.1898	180.0279	328.1404	137.0106	141.7254	144.7262
FLJ46309	2624.177	2512.505	1770.426	3818.985	2701.187	2436.511	2397.262	3240.399	3337.16	4978.924	3759.11	4391.715	3137.373	2869.554	3186.435
FLNA		128.0334	114.7545	177.3438	140.881	135.524	119.6842	134.5261	129.1965	133.7687	196.4653	175.7837	126.1089	129.2807	131.1571
FLNB	184.2216	111.5437	154.2938	154.612	133.361	163.3812	140.3066	137.5241	143.2565	147.9717	169.2042	317.3857	188.2149	161.063	130.0659
FLOT1	139.7817	199.2402	204.4758	150.0738	190.3422	287.9901	254.7923	187.0943	285.6269	198.3868	197.2255	206.1016	179.021	165.9356	169.5801
FLOT2	473.3086	559.9663	883.9163	1520.869	399.2543	561.3634	794.8533	1017.452	363.4482	876.0743	895.3873	613.1134	794.8533	1017.452	812.8628
FLT3LG	506.0698	603.3983	346.1915	280.8538	342.1177	361.0772	281.2143	373.8882	324.6436	294.6024	242.414	175.0731	293.0737	253.9465	275.1887
FLVCR2	179.293	153.097	151.8797	136.847	196.9694	169.3965	162.9546	147.758	162.0062	156.9446	157.8966	221.4292	150.0014	145.9375	166.6091
FMNL1	120.4545	114.4373	100.9498	135.024	109.2574	119.7111	115.6415	124.4764	120.8549		126.718	112.2957	106.6812	103.2231	121.6828
FN3KRP	395.0077	308.9067	236.3746	258.7825	328.5195	273.1541	256.4579	326.8879	304.5961	262.6663	230.1586	207.7119	231.1553	239.9817	270.1612
FNBP1	802.4677	974.565	1183.304	1268.923	838.2859	963.915	1206.8	1220.021	862.6959	1079.258	1511.795	883.9163	1116.651	1268.923	1058.598
FNBP4	1382.024	1241.574	835.1532	606.7591	694.4769	930.6505	644.2054	803.4216	679.3463	712.0917	704.2865	683.5623	918.3248	659.9537	648.5134
FNDC3B	116.3176	131.9193	119.4127	111.6946	131.9847	186.8193	126.4103	110.2361	153.9145	123.9396	126.9001	115.7736	135.9389	110.7616	105.176
FOS	1666.045	3935.72	685.1849	158.2301	1759.692	3764.641	365.2409	174.6661	2378.946	298.3944	335.7632	993.1894	2353.414	839.176	280.7027
FOSB	2157.232	2484.615	1580.706	364.9014	1756.625	1932.973	1329.773	342.1177	1823.881	183.8465	346.0676	749.6122	1118.383	767.1483	646.9412
FOSL2	140.2016	145.4628	113.0954		141.4304	157.5923	139.8764	107.7999	201.3647		106.0923	130.6624	98.09215	102.8235	118.5748
FOXC2	116.1548	131.5327	116.3091		112.7817	115.058	139.234	133.8749	141.3002	149.2018	231.8772	177.5147	115.6486	147.9853	138.5939
FOXD4L4	119.2217	115.1883	99.07859	129.9022	111.5509		101.043	100.1522	107.3041	120.2087	132.5841	120.2611	94.88795	102.6909	101.914
FOXJ2	456.9025	555.1417	396.6273	601.5229	512.7462	511.3296	352.0264	402.9891	424.1347	359.953	339.8673	275.3488	353.7834	322.0847	341.8527
FOXJ3	458.3128	525.8487	499.6183	517.4048	413.3904	454.6563	444.5209	475.1483	374.6126	331.1305	450.3105	344.4061	524.9681	381.9133	371.4834
FOXN2	358.8823	306.5301	264.2528	254.6738	312.405	255.9369	391.339	273.9088	228.1973	244.3568	297.5934	270.2658	326.4498	351.3836	280.7914
FOXO1	675.7355	532.2814	364.4482	617.6086	336.5407	312.405	297.5934	360.9656	277.9825	208.8792	205.3004	192.8252	276.3034	302.6741	325.8549
FOXO4	164.6484	179.7056	275.8113	337.6031	232.785	209.7732	273.5316	289.6352	261.861	352.8434	333.7427	238.425	261.7121	321.9862	281.8912
FOXP1	194.131	188.3668	153.2076	170.0983	156.1614	149.7413	134.0919	140.4228	136.724	130.9044	116.3003	119.8166	133.9284	136.2929	148.9283
FOXRED1	173.0929	187.0115	161.2362	162.246	162.4834	164.6484	135.7391	163.3201	160.1041	155.3496	138.5939	124.5044	154.5516	133.6269	154.5316
FRAG1	164.5047	140.8975	160.2651	183.0323	125.2588	140.1153	150.8703	158.212	115.3073	149.9102	134.2946	115.5219	165.6482	153.0441	149.0007
FRAP1	288.552	237.6406	203.8479	203.4765	246.2225	277.1904	179.2384	229.8908	246.0892	225.5846	252.2911	200.7615	273.3251	245.2986	211.7982
FRAT1	119.1013	122.9654	105.3647	110.2829	113.1348	106.5359	102.0841	105.9569	105.7692	97.03003	105.5615		95.18191	105.0037	112.4718
FRAT2	210.8162	228.4998	179.6401	183.6584	210.4703	233.4547	165.3101	213.3816	201.7818	192.2675	199.0644	205.6804	240.461	246.3472	208.5742
FRG1	229.4482	234.0132	218.8774	281.2825	292.9683	220.7923	240.5231	215.2265	244.2953	212.1911	254.0128	233.9753	206.3555	222.5252	228.1973
FRMD8	233.0168	222.1953	249.1903	199.5176	230.608	241.5411	234.1676	267.3729	246.3472	258.4588	261.6057	211.9891	215.0896	256.1323	282.3587
FSCN1	144.3602	160.7876	176.9013	116.5282	160.0807	222.1953	183.8044	131.1571	241.8803	126.1802	130.4967	231.8772	213.8711	124.7021	112.7817
FTH1	266.1707	288.3019	473.5687	196.8263	473.0684	720.7113	513.7716	362.0638	563.5394	148.3632	248.017	398.879	177.3643	333.5184	347.822
FTHL11	573.4898	649.6199	769.4272	521.3219	1028.004	1271.04	854.4134	852.7861	892.2048	344.9168	385.5799	675.58	404.1353	465.389	707.8185
FTHL12	1184.474	1641.161	2150.414	1057.453	2070.216	2864.094	2486.144	2973.491	2035.415	619.7061	912.0787	1853.117	1015.178	1366.895	1811.137
FTHL16	3647.82	4130.64	6816.297	2504.456	5664.862	7088.647	6189.325	6890.124	4979.958	2304.758	3247.261	4337.261	2780.47	4362.529	5381.648
FTHL2	532.95	523.6926	625.674	447.4271	654.4923	887.7986	741.752	723.3956	781.9058	267.4857	271.4524	703.4667	329.3186	423.6056	532.7936
FTHL3	332.0807	471.5363	495.6826	309.3565	564.4189	810.4732	479.2717	533.9323	514.3195	226.8557	222.8805	493.8979	256.9045	286.2826	437.3836
FTL	2150.596	2290.672	6569.218	2166.77	4634.923	5454.228	8891.8	5519.641	3666.959	4291.306	5448.175	8087.114	7179.775	5668.599	7024.933
FTSJ3	143.1203	125.3283	113.9788	127.7132	119.4053	109.1818	114.2135	108.2253	125.2186	109.8734	108.301	113.463	109.6097	116.1107	109.4284
FTSJD2	308.4421	223.1198	188.5727	289.992	277.4864	211.0373	176.1077	218.0357	239.4885	243.2141	210.7104	166.8673	208.2599	188.1591	206.0213
FUCA1		125.6633	177.0406	139.8605	174.8483	132.6807	194.4724	201.2702	142.8131	345.2831	192.54	155.3668	537.1416	193.0266	249.6065
FUK	127.0118	131.127	145.1288	177.0406	144.0195	149.7821	145.6116	162.3024	144.6955	128.2553	153.8977	120.0406	151.8242	154.2709	162.6985
FUNDC1	121.7742	130.2	124.6481	116.4395	140.8975	120.3398	133.5305	119.5354	117.3918	106.7207	118.2654	109.9686	115.2093	113.4973	113.0183
FURIN	180.6227	161.3678	97.72421	118.0964	141.7926	166.19	109.0347	100.4538	160.7637	108.1332	113.5893	109.4704	100.1047		99.75135
FVT1	377.3313	251.4281	183.4714	251.9289	202.1854	185.6754	187.5613	179.0148	212.4603	155.1785	144.5297	170.9018	186.9889	180.314	154.6645
FXC1	134.9709	122.6127	118.4967		112.1697	110.4235	108.9446	110.4438	128.7293		127.0873	121.5031	115.8754	117.8684	113.1029
FXR1	193.438	201.4483	180.2116	153.5004	189.4747	180.1678	168.258	147.4644	174.9562	153.4225	152.4664	129.571	165.4639	150.6247	143.7684
FXYD5	1734.812	1918.98	1561.965	2076.698	1608.26	1689.472	901.2474	1354.601	918.9944		884.5855	1033.494	1286.912	1449.198	1603.391
FYCO1	125.6919	166.3997	128.0779	147.6942	195.2596	155.196	158.3246	215.7601	186.2802	189.4502	220.7014	135.2012	143.8099	176.9013	192.7335
FYN	526.0231	764.3059	849.0189	785.3982	693.2766	909.5036	887.4893	949.895	601.8854	553.1459	668.4678	535.9948	548.7509	950.2717	816.7374
FYTTD1	129.2548	148.8775	125.4786	170.2965	138.3172	149.106	123.1632	124.2599	149.0372	119.016	126.4551	142.7416	138.9833	123.9801	113.4963
GABARAPL1	442.382	624.089	339.604	238.3751	534.6865	869.7945	457.0476	309.6272	782.6895	182.9712	277.1904	267.7553	168.2997	170.4982	259.3499
GABARAPL2	173.1231	168.5057	325.2983	207.4107	222.4724	209.963	372.7219	340.3318	289.585	268.8594	268.0041	366.783	335.8727	347.9474	386.8468
GADD45A	275.5199	409.5809	156.5445		286.6242	363.9137	137.3937	127.5099	343.1381	120.1493	132.659	193.5799	126.3711	143.1446	166.1131
GADD45B	743.2018	695.0766	926.7344	579.1691	576.1732	658.3575	667.2738	643.1892	972.2111	299.8229	338.0333	431.4635	463.9744	239.7069	347.6409
GALC	101.2434	120.3692	127.0054		128.5801	161.5286	147.8318	119.2435	157.279		168.7901	127.0016	132.3114	125.3637	121.9546
GALK1		119.7897	172.0504	241.2752	122.9499	123.1329	169.4929	201.1153	125.8917	298.0294	239.4885	246.1892	233.2584	241.728	201.1471
GALK2	99.91301		104.6424	102.9484	92.24039		108.5881	118.4534	95.06649	121.654	104.0977	104.2135	110.588	106.3045	101.5657
GALM		141.1551	178.1901	303.2522	137.2792	142.9832	224.6959	286.6591	147.4168	228.6013	169.1218	232.873	166.4621	302.1687	270.081
GALNT11	147.0925	186.4222	190.2742	276.7754	210.5881	337.5098	315.075	269.755	161.4264	255.0138	254.0557	207.933	267.8734	221.0403	248.8937
GALNT3	304.1638	300.1817	167.8408	424.3261	238.1281	255.8242	177.5983	254.2099	309.8861	596.2621	242.9906	386.3828	236.0237	273.9732	254.9495
GALNT4	130.7424	128.3252	125.1079	116.3608	135.2012	148.2119	132.0766	119.174	123.6899	117.4538	113.4196	112.4829	118.0964	119.6749	121.7742
GANAB	178.1631	184.49	196.4076	347.822	168.0418	162.3469	181.4615	182.5208	164.5047	188.8553	213.7156	171.6119	161.1628	223.947	171.4113
GAPDH	623.3668	784.6985	1929.744	914.3401	1334.986	2278.182	2859.503	1173.303	1723.219	871.984	970.2974	1246.598	868.8561	1116.154	1398.398
GAPVD1	233.606	281.9688	166.8462	287.873	222.3216	288.7964	165.5735	179.8805	240.7919	218.2452	193.2371	173.3598	206.852	211.6754	190.696
GAR1	177.862	157.1551	170.3956		173.2223	142.539	168.2009	170.562	145.1941	146.4488	160.7867	171.9222	147.1127	152.1381	169.0548
GARS	499.3294	416.9713	394.2696	377.7754	464.1613	398.5012	358.2022	323.0347	361.494	307.2316	316.2012	416.7737	317.2595	374.0143	392.9215
GATA3	160.9118	171.5843	150.655	146.9101	171.7124	128.7204	191.3976	199.5431	155.5247	121.8817	151.8948	127.2836	120.5171	153.9689	141.2363
GATAD2A	339.761	387.4242	289.4809	371.8297	442.6064	548.9943	377.6547	480.36	405.7292	379.624	386.1444	333.8736	366.5447	309.1549	348.9079
GATAD2B	201.663	247.9476	174.2364	216.2481	178.8879	196.8975	191.4538	209.5464	236.5483	193.602	250.3327	250.2719	209.4839	193.0923	207.3674
GATS	147.1086	121.0838	168.4306	182.8678	147.9156	159.1023	166.9302	207.8375	132.5105	211.7982	212.1632	173.1927	184.0986	211.4888	183.0593
GBA		96.33202	124.8505	131.438	100.9288	105.5158	133.507	123.1519	101.89	125.274	122.289	107.6576	143.5763	139.6549	137.8048
GBAS	177.3438	168.8519	146.1966	144.3394	176.082	144.6407	140.0479	132.5951	155.8847	119.6638	133.4566	133.4152	138.9748	126.7648	129.9514
GBF1	116.2182	122.5777	132.7171	171.9929	124.8039	119.153	123.3936	116.2368	137.1221	142.1736	140.2016	126.9972	124.1477	121.0159	128.7204
GBP1	218.5946	151.167	166.231	113.2551	307.8157	165.0446	225.0801	145.5338	209.8849	346.4123	177.9069	170.9883	333.8762	261.7868	226.2498
GBP2	1070.614	862.6959	1158.488	1732.59	774.1203	974.565	1109.327	1222.333	799.1579	745.6908	758.1376	617.0469	858.54	1029.603	1029.603
GBP4	262.8076	210.8162	272.8534	216.8875	296.9868	170.9936	275.4143	309.9771	191.4975	312.405	248.5158	198.3118	329.6267	438.1159	367.4438
GBP5	429.5085	378.1295	169.6236	154.9462	466.6317	357.831	285.7908	245.1302	432.1108	231.0406	348.3025	326.045	256.0762	299.686	421.4235
GCA	127.5789	109.2818	147.3834	120.4124	161.7598	134.4442	197.4716	125.703	148.2673	142.8281	139.7141	228.2466	234.5046	177.1693	149.2269
GCC1	241.926	235.1806	225.6447	350.3196	241.5411	234.8788	196.5028	217.5486	195.1315	157.5098	148.9632	152.665	151.6423	179.7428	182
GCH1	130.4465	124.9787	120.5299		146.0002	140.2025	128.9787	107.9742	131.3658	102.3771	117.702	107.6013	105.9305	120.2486	115.2107
GCHFR	201.5359	357.6974	232.8293	248.1631	345.6203	472.0826	197.5756	311.1829	523.3836	173.0069	174.2836	246.4647	181.2074	193.3063	308.4421
GCLM	168.3026	187.1568	129.0674	165.9655	160.3662	161.5485	142.595	157.552	163.2808	231.7511	174.2351	215.2176	158.9433	175.647	162.066
GCN1L1	498.6209	535.4803	316.7066	560.9105	468.5569	453.4695	334.4607	368.4745	360.1895	325.0573	314.3787	269.4272	344.4061	297.8834	243.7014
GDE1	133.1999	154.3379	125.5835	122.8828	170.3508	205.5979	139.6971	135.8214	177.6501	123.6511	125.4366	179.5902	104.506	135.4289	137.9711
GDI1	171.4469	214.5617	174.5014	243.2759	196.1048	218.9996	156.6195	166.1678	245.8999	185.1134	188.1879	185.7707	218.9996	199.3124	199.5431
GDI2	220.9817	254.4455	406.6438	653.7729	257.3761	354.6378	513.0245	408.4508	314.452	365.2409	441.3461	430.6602	487.1286	407.0051	331.2719
GDPD5		174.1465	239.4419	558.4275	134.5428	152.6958	275.092	402.2061	187.3866	261.3257	371.3228	192.6658	139.418	157.4919	155.9516
GEMIN4	302.9433	311.3434	237.8575	399.6451	208.8405	204.691	219.8328	325.0573	152.6284	173.0929	187.8459	166.9059	232.9704	222.362	244.3568
GFI1	151.7481	160.1531	160.2237	135.7958	239.4885	237.9664	243.7767	220.0883	273.9732	218.4728	328.8691	213.9057	129.7293	176.0605	178.2646
GFM1	201.1471	175.7837	153.3894	183.2581	151.9109	147.1086	159.3533	155.6352	140.2706	133.0099	172.2137	148.0755	169.6236	162.4059	146.7052
GFOD1		106.8092	113.4973	120.1941	101.2228		103.3979	100.845	105.165	108.8698	110.6823	139.5514	156.2702	120.5606	143.9752
GFPT1	131.1638	141.1624	110.24		133.5956	131.9012	111.423	99.99803	110.0738		103.1345	95.14655	97.76702	104.6792	95.94332
GGA2	261.7121	286.508	228.6013	279.9185	729.381	653.331	400.4652	410.0099	722.1405	254.1571	220.4716	331.8187	199.8299	260.6412	355.2283
GGCT	107.6395	109.0264	112.6537	118.6551	97.23928	98.60589	114.0842	123.6632	112.156	120.2023	120.2121	127.1305	125.393	121.4495	120.64
GGNBP2	364.1641	339.4791	278.2139	235.9553	340.4605	354.8937	257.561	262.8076	317.3857	264.7578	297.4772	270.4753	295.6002	269.5184	241.4215
GHDC		105.4794	146.6333	148.5156	103.7981	113.1098	149.9102	137.5016	104.6054	176.3712	160.9118	164.806	165.7123	162.6071	153.4812
GHITM	416.3354	444.7255	702.5853	703.1279	472.7793	481.0674	692.3007	648.5134	453.0706	669.7446	660.6342	616.1114	726.2775	641.222	674.0742
GIMAP1	141.1051	125.0092	198.8845	212.6585	113.8743		163.6817	245.0823		253.1359	185.1821	118.1709	266.2523	250.5926	203.8479
GIMAP2	108.8057	106.3602	182.1	124.0855	96.6348	95.52609	191.3607	166.9007		168.5632	160.5138	108.277	198.8477	183.6243	153.3107
GIMAP4	323.4986	251.8033	584.5764	1176.937	178.221	181.4615	618.0156	940.8638	141.2148	734.938	804.1134	345.1948	1031.235	1321.849	690.0369
GIMAP5	1029.603	492.7645	774.1203	718.2711	410.3583	252.7631	674.5613	962.5145	254.6738	486.4614	500.2708	306.9703	744.0343	993.1894	660.6342
GIMAP7	1291.568	776.8863	1423.052	1060.504	771.9379	487.5971	903.229	1311.13		1121.392	1120.777	557.6652	1559.615	1518.8	1383.386
GIMAP8	202.1681	162.4659	273.7366	451.0128	130.9007	126.9429	234.6641	324.3276	109.7718	304.5961	241.8215	147.9717	378.9961	279.1346	215.6513
GIT1		113.8821	110.1983	217.8643	121.1132	137.0896	112.9814	125.605	106.1917	107.2655	119.2483	128.7293	108.3171	112.1159	117.3033
GIT2	137.6382	166.8943	166.3025	114.9747	160.8239	175.7921	171.1306	186.4832	179.1518	149.3318	151.2108	178.0188	145.1603	143.1878	156.6852
GK5		100.6196	108.4356	123.4865	130.2524	180.8039	138.7008	148.3123	169.5184	203.8479	218.6573	127.8006	153.579	135.4521	131.7384
GLA	197.0777	177.8565	211.7108	139.0846	187.5977	209.9911	257.6641	153.5634	279.6445	167.8408	176.646	283.9377	195.569	186.8197	200.2035
GLCCI1	181.519	219.6043	129.473	116.0554	267.0793	218.7356	144.4531	136.8303	194.5331	170.7799	141.0456	134.8921	132.8852	119.2017	128.6796
GLE1	160.7131	153.3077	173.5424		159.1228	155.5644	173.0491	168.9315	145.4901	160.8311	219.2311	184.3263	176.4612	185.593	162.3785
GLG1	602.8362	610.8665	652.3484	1077.779	556.6202	499.9139	553.2131	711.3193	529.5423	566.8004	586.9619	562.889	439.333	680.6314	808.5712
GLIPR1	133.7027	139.4606	241.926	127.5512	140.7945	134.7147	379.7534	243.9783	135.8091	284.3557	282.5177	298.5074	242.414	220.6422	246.586
GLIPR2		136.2198	278.7506	284.0267	294.3828	352.3735	567.8566	572.4548	328.8691	588.0588	776.7136	490.8669	448.2222	474.9199	364.4482
GLO1	331.5749	292.7421	361.2204	217.6846	318.4885	301.0296	347.3373	331.9716	289.9091	239.3699	271.7724	292.195	304.9711	316.4785	262.7439
GLOD4	273.0334	270.081	233.9753	291.6501	248.765	213.8711	259.9175	344.6288	194.9916	219.4642	245.6788	266.8071	263.8482	294.2922	335.8559
GLRX	614.7465	439.8578	506.0698	219.6506	402.5651	280.1305	635.703	482.8146	437.3836	507.6711	528.887	527.1422	547.5428	531.9454	535.0096
GLRX3	144.7262	143.5434	172.2943		162.932	164.6049	201.8108	174.929	179.7056	168.0173	187.4181	204.0685	161.5844	191.2292	202.7404
GLRX5	786.1948	637.3084	851.8348	855.453	1037.615	836.8098	738.1257	951.5635	761.9877	774.1203	856.7466	1013.154	739.1665	970.9183	1141.545
GLT25D1	221.4902	198.9633	253.758	328.5195	158.1894	149.399	255.5979	229.9423	169.0682	242.2947	275.469	310.2993	299.1835	279.0679	258.4025
GLTP	410.7521	609.8315	556.6202	443.4802	764.8669	814.6404	601.0476	547.1923	647.9578	610.4034	514.3195	357.5229	488.3008	583.7705	596.2621
GLTSCR1	131.8577	144.8804	146.6054	151.6423	143.7912	129.0849	150.4145	182.261	164.2341	130.5928	162.246	124.4403	159.6403	191.1327	156.3974
GLTSCR2	5494.04	5473.712	6093.227	5941.836	4186.17	4976.668	4307.713	5374.958	2952.141	3376.57	4082.136	2943.211	4451.397	4740.438	4485.893
GLUD1	319.0014	309.0695	273.5999	429.9463	245.358	278.2925	336.5407	283.7599	217.9882	252.2321	303.5285	245.5471	314.1428	279.3598	297.3842
GMCL1	147.9249	203.8477	179.9741	187.2576	158.1918	162.7586	192.1421	177.9198	158.5602	134.096	171.825	137.5406	194.0432	168.8677	136.5911
GMEB1	136.6023	132.3574	129.7793	123.94	132.6302	130.9471	133.6217	134.446	150.3535	137.8462	138.3343	133.7587	129.6161	122.9806	134.3716
GMEB2	372.2932	406.4916	255.3366	405.967	283.184	341.0035	213.6681	253.0685	270.2658	200.7615	227.6273	162.1878	226.5621	199.791	204.9038
GMFB	168.0418	173.3348	164.8686	194.6622	187.3012	175.8427	174.7834	165.2075	187.8459	158.0009	196.0237	144.7985	137.9711	151.5527	163.3376
GMFG	422.4071	491.2272	549.3999	705.2723	601.5229	420.8977	677.4653	685.7629	494.9819	692.3007	739.1665	459.0513	612.6276	712.0917	721.4783
GMIP	219.4642	282.3587	224.1847	328.0031	210.0788	260.6412	207.9012	225.7488	229.7481	282.0451	259.2982	280.7914	234.3897	278.921	296.2297
GMPS	178.5027	154.2408	178.6908	124.0296	169.3023	158.1495	193.7059	162.153	148.9036	117.5542	143.6497	147.539	134.7689	149.0291	145.6431
GNA13	412.6487	446.5056	272.517	162.914	439.623	445.4925	296.6681	277.8899	415.6247	220.5559	316.1945	269.8761	236.5106	270.0673	245.6557
GNA15	120.7037	173.407	198.3118		339.1323	532.6313	315.5668	201.8108	756.8989	177.1006	230.0855	823.2169	162.8557	161.7035	203.5477
GNAI2	399.8723	506.8447	720.1259	577.1935	622.2569	664.0084	833.0933	859.7111	659.9537	1077.779	1095.299	1098.541	723.3348	818.826	909.5425
GNAI3	150.9405	129.9963	133.9283	126.0499	129.3758	117.1793	153.2172	116.6263	119.0594	105.8194	134.0764		118.4032	115.253	112.1487
GNB1	818.1949	904.6262	914.4333	1232.754	875.1957	951.5635	851.8348	1013.154	1000.249	1017.452	1083.818	1125.466	882.1832	994.6756	1123.94
GNB2	121.7638	115.627	124.2297	165.4173	119.8067	148.8282	126.5804	122.8574	149.399	136.4408	124.3537	121.3699	106.8043	121.7096	125.411
GNB2L1	8526.942	8383.861	10743.88	8414.645	9005.056	10312.29	10708.7	8564.439	8109.641	5494.04	6014.054	7396.404	8444.856	8965.009	9111.733
GNE	233.0672	190.6401	155.7117	139.4606	174.7299	183.5753	145.3928	156.0943	172.7344	134.4809	144.1063	125.4687	146.8595	133.9552	147.5663
GNG2	311.1829	184.8982	175.5245	116.2182	265.915	205.1331	253.711	186.6915	302.4364	176.6009	302.4364	175.5245	196.8579	198.5912	245.194
GNL1	159.5746	167.2618	203.6651	274.9622	130.357	154.8305	152.7216	182.9451	146.5508	183.9347	125.5239	119.0701	155.2582	165.6019	164.8463
GNL2	335.5111	275.759	255.399	295.4083	345.7319	302.3233	276.5308	249.6065	332.3166	256.5927	298.5919	316.7066	268.4013	254.7281	270.4753
GNL3	364.2423	235.508	169.2301	165.4994	202.2988	164.1542	163.0108	156.6259	187.4301	134.5844		177.8898	184.027		162.6257
GNPAT	166.213	148.3276	188.1591	129.3481	154.7813	154.1229	186.7961	145.0488	148.0933	140.3383	156.5796	149.7982	179.5466	154.3195	144.2734
GNPDA1	256.8572	206.1849	217.6365	258.9335	172.3441	183.9575	246.9623	331.1305	152.9662	251.1144	222.49	203.7824	242.2451	281.0918	207.7662
GNPNAT1	172.8136	156.7798	124.546	138.7008	134.0342	141.5135	122.1572	144.0488	141.8251	180.3127	133.4789	149.7279	118.7855	139.234	129.5012
GNPTG	237.8575	212.2243	241.5947	237.8575	236.6951	200.1098	244.4709	254.1021	250.992	434.0492	294.55	286.508	287.6722	379.2634	377.961
GNS	174.3652	234.6641	539.2684	460.6104	384.4692	570.249	852.5377	396.6273	339.0178	410.5412	519.0793	669.7446	414.3436	485.5557	522.2438
GOLGA1	133.6397	134.5813	125.131	142.2797	113.0604	116.4014	112.5063	120.0629	124.1266	115.9291	124.2664		111.4366	117.2413	110.4866
GOLGA2	157.2103	149.7821	116.691	153.0058	153.3723	142.8131	116.9655	130.2217	169.5801	147.8253	120.1864	133.5988	122.5423	140.9103	143.5591
GOLGA3	290.0784	311.0756	386.9273	477.9827	285.9937	256.6353	440.3409	453.4695	250.3327	372.9536	388.4058	323.4986	434.4723	397.1569	369.1218
GOLGA5	127.2325	139.418	141.2363	155.8847	124.3878	149.1336	142.3167	129.2655	130.5807	150.1989	140.6408	133.1881	173.407	148.3899	146.4691
GOLGA8A	207.3155	246.0251	182.9451	497.9552	192.5657	242.0619	146.9956	199.5934	175.4964	193.5278	189.8343	195.0995	186.1265	223.0292	215.1875
GOLGA9P	185.2797	188.5429	101.7072	256.3968	142.1043	128.1938	126.4074	143.1203	149.8896	452.6771	169.8517	259.4336	199.9633	156.6195	135.6567
GOLGB1	194.6622	183.9055	139.2873	152.0717	190.5927	221.5888	174.755	132.4061	208.4557		156.5993	120.7293	111.6021	170.3508	121.1553
GOLPH3	276.2348	272.6509	259.9901	179.1404	256.8008	229.6641	307.0656	280.7027	231.3646	279.8494	388.0704	289.992	267.9717	271.6459	276.0148
GOLT1B	201.0678	173.6616	143.7352	123.1253	176.3407	166.4174	173.4884	137.6312	149.6346	108.429	134.2224	142.3854	133.155	148.2119	134.9709
GOPC	120.3474	127.7828	113.6029	116.454	108.0986	115.7029	109.0083	128.1428	102.8021	138.8134	138.4217	110.259	148.0755	123.182	110.212
GORASP1		104.9727	148.4456	144.6093	109.8302	121.4126	139.0436	167.4851	133.8749	183.8751	153.1153	156.5796	178.9918	150.2721	131.8964
GORASP2	190.668	219.7932	194.1009	175.8151	233.5445	188.5429	184.8255	176.9551	191.251	168.0004	174.1161	165.6235	189.2126	194.3653	153.7862
GOSR1	131.81	110.8447	103.0427		104.094	100.2309	94.32481	103.3717	98.0209	97.7191	92.52648		95.4567	92.95493	96.46075
GOT1	171.3837	165.3953	165.7603	145.9215	181.4615	151.223	152.8969	170.9498	164.8463	220.1803	186.7437	187.7249	181.0464	195.1932	166.9059
GOT2	201.7329	194.5632	234.7157	264.9085	173.9146	201.3647	237.7867	228.9986	201.8488	232.6081	283.1062	252.8478	247.0179	292.035	239.8017
GPAA1	121.7096	120.7037	126.1802	129.1965	121.0159	120.2611	146.4043	126.0873	135.5516	169.7169	174.5014	133.9021	133.4566	135.7077	147.6942
GPAM		96.87525	97.23565	94.74693	108.033	104.3769	99.13979	101.6801	102.8477	102.0595	106.3581		98.83622	100.4275	101.907
GPATCH3	181.3804	167.3026	157.4146	177.1363	152.824	140.522	145.5693	139.4737	151.7868	122.1075	123.9154	128.4371	107.5031	110.65	143.4861
GPBP1	300.5837	248.3072	317.2324	183.5551	249.7794	224.9407	292.0518	226.2693	231.4469	182.9613	226.5851	219.84	264.6309	216.5754	199.6036
GPBP1L1	115.5934	107.8649	107.8992	144.0108	116.4981	116.1543	116.8621	114.3636	113.2065	108.4482	121.8522		112.4231	114.154	109.8224
GPC6	132.9445	121.4596	105.5533		122.6727	117.0785	104.7337	109.311	124.2297		119.8661	130.8759	105.4175		109.813
GPD1L	143.9286	182.4618	200.9342	245.794	130.8886	145.4409	190.494	182.3248	130.6721	166.5953	202.3134	161.7598	211.5698	209.81	212.1262
GPI	267.4324	258.5899	818.826	432.5352	267.5836	281.8221	899.7559	265.674	296.5088	230.0398	276.5998	288.6528	264.1586	258.5899	344.7895
GPKOW	146.0726	108.5949	128.1737	142.2193	115.2884		108.8698	125.3411	110.5365	129.2117	112.1159	105.4305	135.5799	101.8098	122.8934
GPN1	367.2793	267.5836	348.689	324.0815	323.4986	289.545	436.0959	332.8582	304.6948	271.9865	238.5206	310.8602	264.9642	271.5684	297.7125
GPN2	256.5281	239.7069	183.7085	209.7732	247.48	227.2987	176.134	191.2047	205.5341	132.7827	143.7191	166.5953	133.8127	186.0876	194.6032
GPR132	276.0148	253.711	154.9853	201.9377	254.3871	237.2081	165.4173	149.6346	209.917	144.5933	124.7799	163.6017	124.9461	139.8404	150.1056
GPR137	270.2093	191.0262	364.7568	390.983	212.1632	220.4716	311.1829	229.7118	308.6457	231.5472	277.6348	273.0919	203.9617	249.1338	252.4097
GPR172A	129.9375	134.4701	177.5457	173.5693	150.6374	139.9638	160.7637	186.6654	152.0895	232.9381	209.4839	192.1853	185.8546	210.7545	237.7442
GPR175	125.5411	148.0518	137.2046	156.8406	179.9589	230.7813	137.6615	168.4108	178.221	149.7821	142.7082	139.5021	131.9897	139.1467	148.5805
GPR18	207.007	183.7381	136.2374		179.2599	157.8102	111.4431	105.165	131.5707	122.8666	117.2031	106.9937	174.686	131.2884	118.0863
GPR65	133.5861	129.9413	125.7593	148.3094	160.6115	187.4736	142.1544	130.6626	276.1794	161.0359	151.0014	154.3295	170.8824	134.1239	124.2312
GPR68	212.2243	141.0456	117.2589		213.8266	121.3603	176.1567	173.5693	146.3541	236.5483	243.5111	126.7266	152.864	175.1671	143.1316
GPR89A	127.2622	129.9134	129.7713		128.5215	118.9407	128.4258	122.8473	122.0691	117.111	146.2307	130.5928	137.2792	145.3618	136.0998
GPR89B	165.4308	191.5958	155.0881	149.399	149.9514	162.4834	171.5205	162.5074	170.6324	175.8427	182.8411	215.3119	164.7883	187.2348	182.0322
GPR89C	136.5862	104.0079	141.2031	98.49124	126.9668	118.0017	133.263	114.9896	124.0401	110.234	128.0014	136.7066	144.1367	132.6981	127.3597
GPRIN3	452.8777	549.7534	174.7834	212.9253	200.2035	256.5281	138.1211	178.3359	278.921		112.0316	119.0113		140.3527	163.1427
GPS1	157.0502	154.8969	171.1172	206.5185	156.4138	174.9026	162.2841	188.1877	156.8618	210.0698	173.6803	162.7167	180.0648	187.2612	207.2548
GPS2	249.6065	230.608	250.4883	213.026	248.0942	247.0763	219.2626	304.5961	260.0514	276.1866	289.6352	284.0267	236.911	296.912	339.0178
GPSM3	611.8372	547.1923	1143.825	1056.728	619.3519	636.9619	1000.249	959.9073	591.2944	804.8513	831.1796	666.2985	931.7101	1054.925	860.4299
GPX4	722.4822	858.0384	1240.339	1004.771	711.9284	1326.402	914.0112	1083.068	967.2696	740.2968	863.0995	986.4601	1072.212	886.9276	1095.479
GPX7	209.81	185.7128	139.9567	132.6338	185.6825	172.1661	144.065	168.0685	215.9479	158.4706	143.852	233.3602	163.1427	174.4637	183.3251
GRAMD1A	448.6655	520.3125	305.2727	359.8019	253.8723	428.1941	215.3479	239.0025	245.6788	242.9267	156.0657	188.0535	282.1284	256.8008	279.7747
GRAP2		101.1958	107.6918	121.4474	114.2039		111.7121	121.827	110.3786	138.8816	126.8489		118.5844	114.402	106.2292
GRB2	187.2968	216.3058	297.3949	201.078	368.9874	355.3073	320.0422	257.3495	328.3199	222.783	209.1792	295.0472	199.7335	239.4027	296.2016
GRHPR		127.6787	162.8911	124.4764	120.2255	136.4158	157.7693	151.664	126.8231	166.4621	142.0863	107.8526	145.7817	146.0302	125.8318
GRINA	101.9677	130.3788	176.9123	252.3247	191.2452	289.8351	219.0759	161.0153	345.2232	138.8839	168.0167	333.5934	193.6787	151.3071	179.984
GRIPAP1	1062.185	968.2761	677.8815	1508.711	885.1767	681.0164	725.4214	977.9899	964.3749	1892.771	1029.191	1593.013	945.1703	1042.577	891.6017
GRK5	471.6116	419.7862	241.6763	332.5407	284.6963	350.8442	209.9478	250.8042	246.9446	168.863	163.0585	226.1091	177.7833	224.4383	255.8499
GRK6	133.7346	135.6937	112.467	138.9671	110.2711	127.7314	107.5928	121.918	111.0952	106.8935	107.8409	119.7458	113.103	126.95	136.1083
GRM2	158.8537	135.8091	99.32371		136.2374	136.2073	105.1932	104.7288	177.2821	109.8068	112.23	112.6024	102.7164	101.2467	119.52
GRPEL1	438.1159	388.0704	230.9427	190.1704	330.4664	301.4122	229.4988	245.194	247.5807	153.459	199.3798	180.9993	190.203	185.9094	217.9098
GRPEL2	144.3762	177.9299	136.0401	196.4653	164.5854	135.5654	159.8164	156.1645	142.2969	141.4304	141.974	140.0115	152.9339	170.6324	166.1042
GRSF1	143.1768	140.2706	167.4378	186.2397	145.0309	131.9897	154.0607	145.6116	137.0759	155.7349	168.9793	164.6484	173.1191	179.5466	142.1981
GRWD1	178.0748	140.9242	154.179	204.1535	114.1161	107.678	129.9225	136.0186	102.6471	151.3312	132.1252	138.5559	164.5586	142.1831	149.0511
GSDMB	160.1016	158.8399	148.6819	221.9532	138.2267	134.5228	144.4738	178.3976	172.2056	294.2204	247.8535	249.3286	218.2572	227.9812	224.678
GSDMD	179.6401	156.685	200.3373	421.9628	192.54	184.9696	207.2906	238.5723	226.7048	364.5271	265.1009	245.0823	318.3759	263.5578	307.6136
GSK3B	172.0504	188.6361	198.4248	237.4778	231.9672	215.5755	185.3678	190.9527	236.0237	156.2702	173.1927	171.1623	185.5632	177.9931	188.8939
GSPT1	1772.852	1644.755	723.3348	842.7552	1356.216	1127.236	870.7675	917.2201	1100.066	508.2589	629.8996	676.8245	711.3193	887.5178	950.8104
GSPT2		112.9979	138.6919	151.9109	109.1061	112.5556	121.5895	142.494	120.62	116.7521	136.582	134.7462	158.8698	153.3723	120.5409
GSS	119.8432	114.0016	164.7394	156.9748	113.1784	120.0406	141.2564	143.4323	133.3004	130.1899	146.8595	149.9363	142.2467	156.3506	163.5633
GSTK1	597.6019	675.1999	1007.1	707.3785	654.7668	556.8335	1054.925	766.3602	527.1422	1236.588	1311.835	924.3854	974.565	1186.924	1261.231
GSTM2	258.1904	132.551	121.835	663.017	191.2298	113.8885	109.1295	370.782	162.2912		202.12	300.8629	147.994	221.5125	367.7281
GSTO1	229.8576	277.6043	535.7531	360.4865	421.9578	608.4374	532.1193	490.1187	373.3621	397.1738	366.1963	603.3757	375.0167	500.7275	573.8271
GSTP1	394.1248	355.5992	550.4615	574.6964	563.9103	605.8276	723.9417	645.4778	682.985	923.3162	852.5377	1070.614	778.4077	679.7321	662.4417
GTF2A2	511.6551	482.6223	442.9505	239.7069	445.2629	371.6875	527.1422	516.2329	423.1422	415.7393	394.1248	427.2538	388.5228	395.0077	439.0719
GTF2B	670.9815	524.5999	341.4658	199.5431	605.8276	384.8086	361.494	304.1638	429.7918	227.3889	229.2636	328.6319	239.1277	329.7673	338.4532
GTF2E1	120.2611	102.5437	104.136		111.7283		103.5209	103.5311	118.1368	108.6635	110.1828	107.1186	121.6348	129.5744	111.3455
GTF2E2	345.1948	367.8434	341.1204	304.1638	351.1132	330.7732	383.969	379.7534	346.3376	466.0837	401.4944	408.716	494.9819	440.1106	384.9702
GTF2F1	286.9884	290.8038	301.2023	297.3842	337.0381	324.5298	263.2177	267.8092	315.277	157.4315	190.7707	243.5111	186.6341	259.0227	284.1955
GTF2F2	156.7798	130.6301	204.6118	219.7932	162.1328	169.2042	195.3561	203.4432	135.1164	167.953	183.8465	183.7638	214.0541	218.6573	217.0143
GTF2H2B	121.1448	105.1338	111.3534	119.6306	119.1429	111.8211	125.204	174.4357	116.976	106.1402	139.3112	155.3496	123.9981	127.6259	158.6428
GTF2H4		106.6299	161.063	201.1153	120.0488	114.2974	144.6955	167.4378	109.1949	169.1834	161.4107	140.4333	159.1605	157.9181	164.8977
GTF2H5	215.9839	198.1074	265.1009	243.4617	180.4704	181.2703	272.7375	281.4731	187.7553	291.938	263.5578	307.4437	259.3499	231.8772	268.7733
GTF2IP1	158.209	145.418	158.2388		139.0058	158.9099	152.5918	151.3177	152.6205	125.6217	181.1166	177.3358	165.0549	154.0799	152.5915
GTF3A	1067.356	958.7959	919.7878	1137.535	859.7111	826.7523	912.6022	1209.001	578.3818	934.1146	934.1146	849.8599	1015.633	1041.121	1053.001
GTF3C1	175.5245	164.8463	138.8966	164.9593	150.3732	180.9677	123.9778	134.6353	191.7944	155.9316	178.9918	138.5815	144.5799	145.1108	195.4996
GTF3C2	232.6322	244.9125	219.3277	151.446	178.9071	188.7046	187.6536	213.1443	177.415	194.8921	212.9906	171.2048	232.7901	193.3198	177.5777
GTF3C3	221.5888	187.4524	134.7147	114.2452	208.928	223.8538	154.3933	133.0361	180.4042	137.9833	168.8923	152.2969	187.3866	155.7117	152.9339
GTF3C5	212.417	169.6399	165.4308	281.8221	167.7818	184.7238	188.0535	167.0625	211.0373	187.575	155.7789	181.2985	144.7985	156.6429	188.1299
GTPBP4	645.4778	551.7892	355.3509	349.1512	514.6149	576.8986	363.1074	343.4684	444.0909	281.2143	355.492	283.3332	328.2571	296.2297	432.3457
GTPBP6	463.4485	471.1047	818.1949	722.8228	307.3539	326.5825	467.4288	623.0944	290.9172	589.3127	496.1998	397.7734	539.2684	633.4596	554.827
GTPBP8	168.7403	164.4556	180.87	123.2712	174.0208	128.443	160.12	183.3317	141.8651		149.7285	148.7966	157.0209	162.0694	168.0189
GUK1	596.2621	785.6326	615.7031	572.0273	1047.25	865.5908	675.7355	708.5731	905.6357	664.5117	631.7368	668.6941	478.5217	645.9266	782.6895
GUSB	208.3417	217.0143	220.0883	229.6641	251.4062	277.6348	226.8935	207.7119	324.455	237.5628	278.8042	286.9884	256.3267	244.7565	243.2141
GUSBL1	162.233	166.8966	282.9701		154.7133	165.5518	239.6998	267.6647	204.2284	302.5946	270.268	257.4381	350.8022	227.1023	233.7532
GUSBL2		112.4609	118.1278	130.7218	119.2743		116.2182	130.1037	149.2824	128.3513	131.3859	124.1477	122.5001	118.8553	129.2117
GVIN1	132.1624	154.1577	414.3436	1122.146	123.9154	116.976	442.1939	526.9236	139.0574	693.1584	549.7534	344.9221	700.4812	652.3484	376.068
GYG1	287.5581	286.5952	246.6896	213.0661	647.569	475.3807	492.562	474.4352	284.2599	422.1405	439.5282	377.2535	278.6818	414.9773	328.1404
GYPC	654.8624	821.8944	475.7275		513.9918	642.2991	366.7776		418.9842	354.3835		285.7445	413.7513	423.8142	474.7448
GZMA	115.0486	133.3731	196.5511	128.3252	676.3076	342.82	1392.612	1190.821	338.1509	1804.805	2157.232	846.7659	983.9399	1610.005	1436.484
GZMK	163.3812	190.4309	276.4491	272.5003	842.7552	534.3406	1412.788	2322.777	202.049	339.2376	250.1703	717.4955	791.4653	3012.461	3033.737
GZMM		110.9202	150.8354	152.5	244.1526	185.2083	218.4178	231.9185	158.0432	218.3303	157.4315	118.5953	153.722	173.512	226.0736
H1FX	276.1145	367.1573	317.1288	458.1151	220.7014	310.197	254.7281	331.0201	366.5447	292.4507	266.8745	306.3645	279.1346	242.7832	302.3233
H2AFX	162.4059	157.6544	123.5072		177.2534	146.0889	127.5789	101.9434	182.2934	115.2093		110.6173	121.2571	101.76	112.4609
H2AFY2	154.0607	168.0173	162.246	225.0197	140.7812	142.9458	152.5	170.9002	135.647	125.487	155.3312	178.3359	192.0523	170.4045	152.864
H2AFZ	1526.051	1663.388	1795.558	1043.067	1022.752	1289.947	1478.939	1281.559	1705.465	1371.651	1283.725	1222.333	1249.736	1283.725	1526.051
H3F3A	2202.026	2316.902	2680.339	1179.588	3355.625	3260.897	2914.778	2413.487	3277.322	2152.662	2549.417	3213.034	2650.03	2856.706	3344.864
H3F3B	1378.726	1358.288	1041.121	1257.754	1364.811	1389.208	1149.378	905.6357	1109.327	753.2509	828.2166	883.1384	616.6716	666.8998	601.0476
HABP4	396.6005	310.1266	247.4677	201.0146	193.3959	180.9837	158.3767	228.0221	117.8648	145.6506	138.4099	137.2256	178.4406	176.7217	190.8413
HACE1	117.3826	113.8364	99.87663		104.2901		96.91993	97.82809	105.6616		106.374	107.4024	95.48689		96.15255
HACL1	295.5032	240.293	303.0337	301.0296	268.4013	275.1887	301.7458	274.9622	247.2365	235.5728	261.3737	211.6754	223.9013	263.2935	269.8882
HADH	144.8638	146.3541	183.9575	211.9547	135.9249	141.4758	178.3892	179.3729	149.0704	182.8411	226.3701	223.947	226.035	205.1009	154.7813
HADH2	123.5594	111.778	117.1185	119.8732	128.3367	107.4514	116.7169	107.7539	108.0255		116.0288	120.5171	109.6472	121.7742	140.4681
HADHB	115.3797	115.1218	161.4837	138.9865	121.838	142.0863	169.6236	141.4079	116.2962	138.742	156.8406	135.6921	151.8948	165.0431	145.4628
HAGH		149.8335	176.2195	180.3267		130.6671	144.5081	195.7909		233.5194	193.963	164.3652	212.0493	193.1779	210.6593
HARS	277.7158	308.7205	274.1556	495.307	265.801	275.759	267.296	266.5441	310.6523	222.6134	235.1806	248.765	289.7242	245.2493	316.5848
HARS2	209.5464	213.8266	226.3701	289.9091	208.5385	198.4823	238.0253	229.2198	217.5966	223.691	221.4292	187.0115	276.3772	181.5547	207.933
HAT1	158.6923	137.1463	134.2447	125.4871	142.7068	132.4277	135.0111	126.8357	141.1767	125.9536	130.7252	134.0813	139.1834	145.4312	126.7374
HAUS4	139.7634	136.6489	181.519	194.3035	140.8527	145.4228	169.6399	160.1531	120.8183	154.3809	151.0496	173.7288	156.5993	212.5862	161.7436
HAUS8	160.9	150.2674	120.8672	116.0367	135.8615	126.7791	106.424	112.2805	118.9815		101.4913	92.43616	105.5008	107.0704	118.156
HAVCR2		109.4704	142.7265	121.9806	182.7406	308.576	166.8036	150.4327	241.5947	135.8575	139.8605	272.4402	207.0974	234.0696	249.9037
HBA2	460.8121	106.323	140.8228		630.1812	133.985	101.8538	90.12355	376.8304	1571.43	953.9587	102.3241	6839.9	740.3991	111.3945
HBB	439.0719	123.6779	166.4621		803.4216	143.1035	112.243		396.7813	2163.931	1425.186	105.0668	8364.689	1045.909	119.6117
HBP1	382.3655	335.2349	295.1928	183.7667	310.9921	270.7908	273.5497	244.9469	226.7506	167.322	231.8073	183.3325	161.7101	216.6528	208.3614
HCCA2	140.881	165.3508	217.7724	266.7014	155.6184	165.7603	193.1985	219.5595	168.4894	202.8018	224.2381	156.9573	150.8703	209.8861	172.7869
HCFC1	408.9542	391.1786	485.7529	627.9694	357.831	328.402	474.6426	547.9044	286.0873	527.7089	423.9402	392.5116	511.9241	421.4235	396.4151
HCG26	118.7573	103.7609	115.1218	117.6224	111.4663		103.2786	110.6941	115.4521	122.5861	107.5031		100.1084	108.259	122.5317
HCLS1	926.7344	847.8399	1215.359	908.3857	674.5613	943.0478	1366.684	1467.671	760.5054	1198.276	1493.546	1234.022	1285.686	1449.628	1528.379
HCP5	408.1569	431.7018	755.2847	756.8989	452.0645	408.1569	646.4976	897.5911	583.0324	1050.893	883.9163	454.8264	1111.485	888.7806	698.9973
HCST	425.2848	503.4019	630.3759	997.6447	728.5002	806.087	1056.789	946.1317	761.7046	1292.802	1530.425	775.4622	1014.503	1216.885	1177.401
HDAC1	441.5139	510.8182	746.2808	612.6276	624.089	632.7153	650.3339	492.2853	548.2173	658.3575	758.8243	459.8242	878.3242	998.7273	852.5377
HDAC3	195.9511	269.3034	230.4327	243.3987	223.2955	280.491	224.4373	288.3019	295.1981	198.1074	250.5926	253.6452	227.4955	243.3472	213.8266
HDAC4		129.7535	99.32711	169.9329		107.5799	103.0544	150.0738		109.7226	131.1128	123.8325	114.2039	146.5603	132.2059
HDAC6	121.5031	115.9583	127.6259	198.793	106.4995	111.0423	141.0924	132.1747	114.3633	125.6633	162.7248	121.1738	135.0747	146.6603	131.1932
HDDC2	204.873	324.3276	535.0096	416.3354	349.6559	310.7448	448.6655	617.0469	300.5031	492.7645	508.2589	335.8559	446.3749	584.9716	551.7892
HDDC3	127.6787	142.5767	165.0962	135.7831	115.132	121.3231	148.2822	160.842	118.3928	192.2419	156.2864	141.8741	184.5354	203.6651	182.816
HDGF	220.5333	222.5252	212.8201	153.0441	410.7521	396.4151	259.3499	260.9992	361.0772	255.4617	286.508	322.3052	226.4247	279.7747	288.7964
HDHD3	131.0074	142.8544	146.6744	188.0535	115.8024	111.282	126.6354	157.8511	113.7175	131.9621	114.1161	109.0719	134.9281	125.9014	154.3195
HEATR1	194.3035	157.6314	118.8994	127.3088	148.7413	151.5673	124.693	117.0187	108.8514	125.5835	131.9352	104.506	151.664	117.1793	141.6465
HEATR3	131.0714		102.7194	141.7949	117.4578	112.7681	103.0362	111.3308	119.1993	186.8165	115.1087	166.6866	128.6863	125.6227	119.6898
HEATR5B	203.597	200.1825	190.7412	158.0712	167.6269	169.5906	187.4369	179.9939	140.9775	198.7175	301.2156	210.5395	237.1612	218.0247	176.7427
HEATR6		114.8089	110.9466	186.2802	112.8662	126.8595	118.5442	116.8034	118.5607	126.5924	131.7662	112.6588	136.334	130.7506	108.429
HEBP1	123.3422	138.9398	174.2836	167.8857	111.8506	147.4308	169.0968	148.1262	110.0417	146.534	135.0471	171.0241	176.1077	146.1966	142.5767
HEBP2	440.9335	427.4186	263.2935	222.0735	408.4508	457.9039	238.2146	290.5595	272.8534	170.5928	245.1302	298.3944	207.9607	297.3006	327.8894
HECA	281.9688	246.4647	180.5999	216.2806	252.5201	233.4974	243.2759	197.5369	215.6513	158.1495	182.1646	150.6764	161.6133	177.4516	161.8224
HECTD1	347.822	344.9221	228.4586	215.5375	291.551	331.4799	294.197	245.8603	314.7446	237.3193	352.5957	251.1144	299.4871	328.402	232.785
HEG1	226.4247	157.2503	120.167		146.1029	146.8756	123.182	109.0763	120.5701	118.2866	110.1747		118.1195	102.7624	114.2351
HELQ	160.4169	170.7799	141.7136	137.7381	137.9142	146.4877	134.6681	138.3244	122.5947	130.0277	125.6445	105.6449	150.5344	126.312	117.9233
HELZ	217.9455	209.9649	179.688	184.1588	223.0026	218.3865	214.3162	232.6726	246.4647	220.277	221.7934	201.9707	192.9338	222.0735	192.3046
HERC1	642.8007	659.4621	370.5155	286.8195	456.6611	616.6716	311.4064	373.2848	536.7891	384.8086	465.8315	292.035	358.0938	367.2793	310.4279
HERC2	131.2574	158.5332	141.9068	133.3731	121.0762	119.8797	145.9375	139.579	112.5641	169.4248	142.8131	136.582	164.1042	136.192	133.0743
HERC5	1376.019	852.5377	348.9079	536.5006	1518.167	386.744	347.4707	361.3538	592.7892	455.084	220.0883	747.1309	395.0077	256.6353	378.4321
HERC6	194.7711	111.2596	137.0992	158.9531	172.1514	108.269	142.2969	149.4555	137.8535	179.8379	144.4008	126.9319	199.2402	130.1899	124.194
HERPUD1	495.5234	426.4669	390.714	193.3897	628.5298	579.2772	486.201	458.474	1111.154	322.2036	526.347	1519.717	421.7527	446.5247	551.7997
HERPUD2	149.681	147.1212	127.5233	120.4903	149.7421	153.2831	136.0989	137.5522	160.2813	137.1606	162.7464	127.8718	132.246	134.4937	132.515
HEXB	257.9274	284.7765	533.9323	380.2292	346.9403	520.8969	760.5054	537.1416	456.4069	433.5815	492.7645	786.1948	598.8677	585.3677	475.5562
HGS	618.0156	638.4461	504.4643	616.6716	628.451	711.3193	451.5215	557.9766	645.9266	620.483	574.3282	501.5505	538.5166	532.8884	457.0476
HIATL1	156.1635	141.7654	157.0187	117.7205	142.357	145.0046	140.5185	153.374	152.0748	153.4282	162.5362	157.2511	144.9313	152.1183	159.449
HIATL2	4275.697	3493.248	2828.716	7337.08	4021.432	3640.929	3179.459	4384.285	4431.002	7855.772	5262.199	6276.553	4399.174	5027.469	4740.438
HIBADH		110.5479	172.5811	164.2543	121.4038	109.3855	178.709	169.8764	109.264	175.419	176.0344	132.6338	174.7834	186.9544	144.1535
HIC2	203.0685	164.0646	165.5127	199.869	154.7414	167.4554	135.8848	152.5954	152.3951	128.9796	129.9514	147.1086	109.4485	137.9601	154.2709
HIF1A	218.0556	188.0734	135.3177	118.3115	196.2096	250.3851	144.0193	120.4486	203.4729	94.91121	103.1915		117.9182	107.4586	117.4785
HIGD1A	172.2201	171.1989	180.8058	132.2527	192.4538	184.8171	203.7784	193.1137	189.1994	230.5603	226.0274	342.4286	206.3469	197.3214	200.0963
HIGD2A	827.4942	865.5908	771.3303	644.2054	1127.236	828.2166	706.1783	915.6113	835.1532	969.9058	914.4333	778.4077	746.2808	877.1075	953.1445
HINT1	1659.692	1786.331	1994.844	1156.847	1815.538	1396.982	1666.045	1585.073	1599.82	1220.021	1575.275	1522.827	1912.259	1652.472	1412.788
HINT2	142.77	160.288	190.494	170.9936	181.1604	184.5573	168.0004	252.8478	161.5495	237.3611	229.2198	241.1626	218.6973	243.3987	270.7229
HIPK2	169.0475	246.5272	162.932	255.4617	172.7869	283.6991	145.0309	149.1059	180.6573	126.6527	135.4013	145.1593	181.7616	123.2858	130.1137
HIRIP3	117.1185	106.374	129.018	158.8698	114.7075		113.082	123.4541	106.3781	126.4974	114.87		112.3448	108.4777	111.8588
HIST1H1C	125.0332	159.4695	129.1797	126.2974	169.6236	173.5358	138.4367	123.6235	356.459	130.5807	109.898	141.8107	145.523	125.1848	143.8871
HIST1H2BK	242.2949	208.4025	277.174		387.9245	416.094	313.7859	235.962	565.7054	262.9599	243.0404	573.2165	329.3882	254.6996	349.5662
HIST1H4C	1041.121	2069.415	1946.318	2992.96	1673.374	2026.379	1373.843	1486.03	2819.38	2240.91	2423.723	2061.383	2753.408	2021.99	2392.537
HIST2H2AA3	213.2747	298.3911	175.8991	120.2421	646.0371	647.6774	213.6512	159.06	1012.89	174.6572	146.8893	742.9014	275.4805	170.823	307.7584
HIST2H2AA4	295.1142	388.6566	229.3515	170.7799	728.4301	741.0513	284.2599	227.9424	1249.736	235.4756	189.53	987.3929	408.1569	210.894	375.094
HIST2H2AC	390.983	484.6388	357.173	396.6273	682.0175	677.4653	310.5332	284.7765	1053.001	301.4815	286.5952	797.1448	400.2414	215.1139	344.4061
HIST2H2BE	121.2258	124.5044	116.2524	114.459	144.1203	166.3997	127.9362	116.3441	319.7645	115.4172	106.8493	211.9547	136.5683	101.1402	113.2484
HIST3H2A	138.3088	167.5619	151.8242		184.5155	192.7607	129.8096	146.767	172.4392	166.7345	155.4853	124.0833	135.1774	135.0595	149.9514
HIVEP2	164.2089	165.1865	133.0099	213.9936	112.8263	112.9635	113.2894	140.655	120.7365	110.1188	119.4053		132.3047	119.3631	107.2021
HK2	98.38845	103.5528	137.8804	104.9492	107.539	111.4758	176.6857	100.7621	131.9051	98.27335	91.97	95.09669	102.8551	93.97624	103.4828
HLA-A	3893.953	4886.814	5106.555	3716.232	5121.377	6514.763	8712.424	5310.058	4895.268	4887.691	6294.12	5355.577	5526.766	5660.803	6684.812
HLA-B	4321.525	3422.533	4199.415	2130.78	5402.264	6143.482	5120.654	4645.136	5625.769	3753.562	6864.378	4350.056	4172.692	4817.391	5625.769
HLA-DMA	171.4251	166.7554	554.0634	174.2836	744.9722	853.7075	841.3928	456.4069	928.8995	545.2236	919.7878	1714.362	781.0519	906.9628	1077.779
HLA-DPA1	134.6204	195.7559	596.6884	114.4518	983.9399	1711.134	1001.707	567.0212	1841.581	859.7111	1834.874	3694.156	1037.615	1412.788	1304.403
HLA-DRA	192.1561	207.8497	2096.983	164.2036	2170.176	3545.283	3696.56	1216.156	4459.881	1571.673	3007.229	7096.463	2920.089	2977.203	2405.271
HLA-E	3775.128	3591.119	5147.293	3302.525	4108.75	5343.015	5147.293	4771.873	4757.521	3472.882	5817.455	4008.172	3104.458	5698.518	6227.825
HLA-F	903.1343	1374.568	1937.644	1176.659	1228.336	1916.499	2215.226	2405.88	1412.013	1615.492	2163.488	1628.93	1555.675	1787.845	2706.813
HLA-G	334.735	340.4605	264.0883	265.915	397.3063	393.7765	319.3768	333.5184	382.6152	392.9215	381.7835	417.5927	366.3862	410.192	466.8568
HLA-H	2105.168	2290.912	3434.394	2147.156	2862.42	3564.657	3688.366	4303.892	3461.252	3045.496	3736.749	3105.631	2693.604	2783.236	4793.045
HMBOX1	118.1025	132.0119	139.0574	129.2723	127.9246	125.0462	156.7112	114.8902	137.3866	162.2671	169.3267	154.5939	148.5805	162.1328	123.3094
HMG20A		122.4281	109.0856	138.759	126.7729	118.3173	111.8309	111.8506	142.0104	106.2292	109.6672	111.4728	110.8519	117.1035	109.4241
HMG20B	127.838	128.6326	158.2821	203.9292	163.6588	209.6942	161.6677	162.7547	235.1806	221.6489	218.3303	257.6129	201.8864	202.4382	210.8162
HMGB2	153.8192	224.4537	216.4343	181.0071	316.9375	250.2307	256.5851	241.9496	307.916	240.4534	256.8357	245.2952	248.4831	280.1694	299.1119
HMGCR	162.4659	173.6863	159.8497	182.4041	171.3352	189.1089	176.3914	149.7279	163.7628	126.2772	162.0693	130.2	144.0195	153.3894	140.7057
HMGCS1	194.5331	160.1366	208.5015	283.3973	182.2934	165.4308	177.5761	191.5631	171.7709	138.6073	165.019	151.4556	147.9025	152.4843	156.9446
HMGN1	618.8656	788.2821	1035.124	525.0395	827.9319	866.6885	832.8527	1020.774	773.9291	877.3761	1221.429	964.1605	1038.414	1027.926	1016.647
HMGN2	368.1533	356.8035	448.1498	383.7007	416.7674	389.0631	466.2572	478.2971	361.2574	425.8263	539.8778	444.5407	497.4991	534.9962	548.2103
HMGN4	238.3751	339.8673	606.2419	258.6587	337.7257	399.8723	706.8938	678.0233	331.2719	642.3851	753.2509	456.6611	701.7033	640.5765	601.9131
HMGXB4	142.8653	113.294	108.6715		113.3905	104.7865	107.7685		100.643	90.07582	96.33337	100.5187	97.65595		103.7562
HMHA1	479.5647	429.7918	333.6169	660.6342	259.8215	293.3722	272.1748	381.3447	292.57	452.8777	375.7036	276.5998	386.3828	409.8289	339.2376
HN1	130.9959	121.4293	130.272		120.2338		138.1325	142.7581	111.8588	141.2363	141.123	141.7467	127.2836	163.6817	162.246
HNRNPA0	118.6524	129.229	164.0392	215.2648	111.2157	129.7422	158.8355	148.8092	125.8001	159.2126	187.5977	181.1604	263.0019	171.7124	162.3248
HNRNPA2B1	313.1184	290.5239	327.5357	376.6437	268.8101	319.471	300.757	361.4108	328.5139	319.8657	431.165	316.771	320.6512	387.182	409.2144
HNRNPA3	185.1573	141.9584	143.2678	130.2324	167.7036	159.5259	138.2784	126.8049	183.1191	113.7812	122.1851	136.6489	127.7909	125.6146	122.4697
HNRNPAB	393.839	324.279	253.8404	187.5165	261.7032	239.0927	199.2705	236.9613	327.2751	337.3587	316.7918	354.3336	350.0528	295.7068	307.9678
HNRNPC	483.35	436.9646	343.7165	246.6319	446.63	543.705	337.5098	254.1571	410.0099	177.1363	241.4215	272.9765	178.915	201.0273	255.5181
HNRNPD	1682.831	1413.719	1791.003	1226.729	1814.496	1370.226	1760.62	1604.077	1266.826	1580.53	1560.501	1532.602	1844.884	1749.293	1707.572
HNRNPH1	1298.045	1179.305	836.8098	825.9842	1091.779	872.0822	849.8599	760.5054	887.5178	688.9446	958.7959	839.176	1196.318	1119.883	908.3857
HNRNPH3	204.6505	181.6588	213.026	150.5344	139.7317	150.2721	167.8857	136.6864	140.1025	206.0578	250.0318	119.2296	256.9846	221.8742	162.4659
HNRNPK	300.9829	299.9975		129.6803		265.2743	415.4858	343.8448	311.7242	288.4359		375.6176	325.462	356.6475	357.5501
HNRNPL	562.2474	508.8592	317.9707	224.4373	417.7599	509.0499	331.2719	290.9172	462.8097	275.3488	429.7918	437.1481	315.075	326.7546	352.0264
HNRNPM	1006.199	898.674	876.6921	941.2964	748.0027	841.1486	822.1001	983.3696	746.5483	638.0824	830.8848	884.1904	728.2667	687.3344	771.0796
HNRNPR	527.7905	580.9047	487.1066	341.6316	678.925	585.439	475.7719	564.1844	475.0492	454.0312	547.3638	499.3796	538.019	459.7667	538.9163
HNRNPU	988.314	1017.883	532.5945	1468.282	695.1876	683.0356	564.5339	825.0945	804.7155	1889.503	1020.378	1569.574	1038.793	926.5818	757.989
HNRNPUL2	153.7862	158.0432	243.0396	518.1942	152.9852	145.5546	179.7741	226.7048	177.2534	217.4507	198.0445	159.6125	165.223	205.3627	232.8293
HNRPA1L-2	667.8284	554.827	412.6534	297.8834	644.2054	465.5112	438.3363	449.84	548.9943	327.77	378.792	473.944	470.4404	402.3951	387.2787
HNRPA1P4	1520.869	1262.878	1329.773	844.8763	1520.869	1277.53	985.8888	1058.598	1382.024	908.3857	972.2111	1122.146	955.3325	972.2111	1063.821
HNRPA2B1	486.8411	541.2787	981.069	769.6318	585.7111	588.0588	1294.191	1095.299	776.7136	983.9399	1332.576	918.3248	1028.008	1143.825	1236.588
HNRPC	144.2042	146.017	148.4064	138.7718	145.069	142.6517	185.4723	147.3363	158.4706	118.2442	149.0146	123.6235	153.4424	125.9827	129.6016
HNRPDL	233.6746	267.0549	274.3555	295.5957	171.4444	206.1405	214.1516	246.3325	241.2724	286.6649	259.7239	225.3265	354.8809	287.9109	235.2048
HNRPK	558.0305	545.9693	549.0253	258.0379	480.2955	510.4523	543.1029	404.209	485.6919	374.0285	419.0766	452.3928	394.2485	399.53	421.1617
HNRPLL	131.4181	173.2183	165.3254	121.0762	213.7576	150.7052	199.7249	194.8816	152.379	127.7683	132.3721	122.9136	109.6037	181.0464	169.2235
HNRPR	720.1259	736.2963	755.9846	888.7806	963.915	762.8554	716.2912	908.3857	650.7665	576.1732	755.9846	773.2242	605.5339	646.9412	682.0175
HNRPUL1	655.1254	862.2914	465.0279	523.1959	882.7334	943.3369	450.3252	560.4039	908.9393	502.1202	424.5732	603.0281	444.9618	546.8989	640.697
HOXB2	188.1299	151.2542	151.0956		195.2226	116.5109	166.6091	144.6257	232.5673	223.947	158.1021	114.4203	182.9451	215.3893	157.3207
HP1BP3	137.9028	121.9616	133.0888		137.3253	144.4141	126.4645	129.2542	143.4726	142.9057	133.3274	126.2443	118.1919	132.7944	122.6241
HPRT1	236.9379	195.0994	351.9471	133.8841	195.5423	176.0809	336.1802	272.9934	176.9649	238.0682	244.3026	237.0034	243.9902	275.4642	329.5069
HPS6	311.4064	332.8582	315.075	233.2584	299.686	309.6272	347.1539	383.483	278.4378	281.4147	305.9663	279.8494	291.3069	307.3539	368.163
HS.121525	212.081	183.1768	160.7404		226.3172	172.7869	145.9546	161.991	151.765		107.4868	106.8935		107.0303	120.2016
HS.12489	165.8244	132.9987	124.7684		138.1057	119.3373	137.3976	125.2521	125.2804		119.3774	118.9691	106.0276	117.0614	120.9505
HS.126245	377.2535	259.0227	150.7205	164.5047	190.1115	140.8527	145.7665	147.7058	183.9575		109.8834	143.0294	101.6992	139.2091	146.9303
HS.126768	148.0179	127.9246	159.7522	137.6847	130.9427	112.9899	168.3245	170.2199	144.3602	179.021	169.8293	124.7684	178.4151	146.6883	166.0424
HS.127310	516.9102	466.8568	445.5243	341.6574	443.1609	417.3646	496.1998	404.9944	438.8892	483.0584	671.5562	444.7255	517.9093	559.6987	478.7972
HS.130036	144.5799	158.4194	138.2655	144.3602	148.4064	118.6367	149.6346	146.3541	136.1533	125.2186	148.1632		150.0449	142.494	137.2471
[truncated: 4,061 more rows]
